# Supplementary material for: iCDA-CGR: Identification of circRNA-disease associations based on Chaos Game Representation
Source: PLoS Comput Biol. 2020 May 18;16(5):e1007872. doi: 10.1371/journal.pcbi.1007872 (PMC7259804; doi:10.1371/journal.pcbi.1007872)
Supplement: S1 Table — (XLSX) [file pcbi.1007872.s001.xlsx]

## Sheet: Sheet
benchmark set	circRNA	Disease	Association
circR2Disease	533	89	612
circFunBase	2597	67	2984
