# Supplementary material for: iCDA-CGR: Identification of circRNA-disease associations based on Chaos Game Representation
Source: PLoS Comput Biol. 2020 May 18;16(5):e1007872. doi: 10.1371/journal.pcbi.1007872 (PMC7259804; doi:10.1371/journal.pcbi.1007872)
Supplement: S2 Table — (XLSX) [file pcbi.1007872.s002.xlsx]

## Sheet: Sheet
hsa_circ_0000977	Pancreatic ductal adenocarcinoma
hsa_circ_0006220	Pancreatic ductal adenocarcinoma
hsa_circ_0001666	Pancreatic ductal adenocarcinoma
hsa_circ_0043278	Pancreatic ductal adenocarcinoma
hsa_circ_0078297	Pancreatic ductal adenocarcinoma
hsa_circ_0089810	Primary great saphenous vein varicosities
hsa_circ_0000378	Primary great saphenous vein varicosities
hsa_circ_0006427	Primary great saphenous vein varicosities
hsa_circ_0003171	Primary great saphenous vein varicosities
hsa_circ_0005267	Primary great saphenous vein varicosities
circMAN2B2/hsa_circRNA_103595	Lung cancer
hsa_circ_0037911	Essential hypertension
hsa_circ_0002161	Essential hypertension
hsa_circ_0007385	Non-small cell lung cancer
hsa_circ_0092374	Systemic lupus erythematosus
hsa_circRNA_000167	Pancreatic cancer
hsa_circRNA_101717	Pancreatic cancer
hsa_circRNA_102049	Pancreatic cancer
hsa_circRNA_102051	Pancreatic cancer
hsa_circRNA_102619	Pancreatic cancer
hsa_circRNA_103076	Pancreatic cancer
hsa_circRNA_104084	Pancreatic cancer
hsa_circRNA_104270	Pancreatic cancer
circ-Foxo3	Non-small cell lung cancer
hsa_circ_0003146	Systemic lupus erythematosus
hsa_circ_0034398	Systemic lupus erythematosus
hsa_circ_0001866	Systemic lupus erythematosus
hsa_circ_0008615	Systemic lupus erythematosus
hsa_circ_0046599	Systemic lupus erythematosus
hsa_circ_0021549	Systemic lupus erythematosus
hsa_circ_0040705	Systemic lupus erythematosus
hsa_circ_0001649	Glioma
hsa_circ_0007534	Glioma
hsa_circ_0084927	Acne
hsa_circ_0001073	Acne
hsa_circ_0005941	Acne
hsa_circ_0086376	Acne
hsa_circ_0018168	Acne
hsa_circ_0000172	Bladder cancer
hsa_circ_0002495	Bladder cancer
Chr22: 28943661	Bladder cancer
Chr5: 158368701	Bladder cancer
hsa_circ_0011946	Breast cancer
hsa_circ_0007534	Breast cancer
hsa_circ_0093859	Breast cancer
hsa_circ_0000284	Colorectal cancer
hsa_circ_0004712	Ovarian endometriosis
hsa_circ_0002198	Ovarian endometriosis
hsa_circ_0067934	Hepatocellular carcinoma
hsa_circ_0000615	Lupus nephritis
hsa_circ_0000175	Lupus nephritis
hsa_circ_0000219	Lupus nephritis
hsa_circ_0001819	Lupus nephritis
hsa_circ_0008433	Lupus nephritis
hsa_circ_0003922	Lupus nephritis
hsa_circ_0067934	Lung adenocarcinoma
hsa_circ_0087537	Facet joint osteoarthritis
hsa_circ_0072668	Facet joint osteoarthritis
hsa_circ_0071896	Facet joint osteoarthritis
hsa_circ_0063781	Facet joint osteoarthritis
hsa_circ_0053743	Facet joint osteoarthritis
hsa_circ_0029067	Facet joint osteoarthritis
hsa_circ_0005127	Facet joint osteoarthritis
circ-FBXW7	Glioma
circRNA_Atp9b/circ_15898	Osteoarthritis
hsa_circ_0046701	Glioma
hsa_circ_0001649	Glioma
CircDOCK1/hsa_circ_100721	Oral squamous cell carcinoma
hsa_circ_0003159	Gastric cancer
hsa_circRNA_001937	Tuberculosis
hsa_circRNA_009024	Tuberculosis
hsa_ circRNA_005086	Tuberculosis
hsa_circRNA_102101	Tuberculosis
hsa_circRNA_104964	Tuberculosis
hsa_circRNA_104296	Tuberculosis
hsa_circ_0000426	Clear cell renal cell carcinoma
hsa_circ_0001649	Colorectal cancer
hsa_circ_0080210	Intervertebral disc degeneration
hsa_circ_0000284	Hepatocellular carcinoma
hsa_circ_0001445	Glioblastoma multiforme
hsa_circ_0014717	Colorectal cancer
hsa_circ_0014130	Non-small cell lung cancer
hsa_circ_0016760	Non-small cell lung cancer
hsa_circ_0001821	Osteosarcoma
hsa_circ_0109046	Endometrial cancer
hsa_circ_0002577	Endometrial cancer
hsa_circ_0012673	Lung adenocarcinoma
hsa_circ_0067531	Hepatocellular carcinoma
hsa_circ_0001649	Cholangiocarcinoma
hsa_circ_0000520	Gastric cancer
hsa_circ_0001859	Rheumatoid arthritis
mmu_circ_0001544	Silicosis
hsa_circ_0015756	Hepatoblastoma
hsa_circ_0040081	Hepatoblastoma
hsa_circ_0067745	Hepatoblastoma
hsa_circ_0062163	Hepatoblastoma
hsa_circ_0079549	Hepatoblastoma
hsa_circ_0017515	Hepatoblastoma
hsa_circ_0045510	Hepatoblastoma
hsa_circ_0005931	Hepatoblastoma
hsa_circ_0078710	Hepatoblastoma
hsa_circ_0041731	Hepatoblastoma
hsa_circ_0043534	Hepatoblastoma
hsa_circ_0023110	Hepatoblastoma
hsa_circ_0023114	Hepatoblastoma
hsa_circ_0066077	Hepatoblastoma
hsa_circ_0023117	Hepatoblastoma
hsa_circ_0057336	Hepatoblastoma
hsa_circ_0072359	Hepatoblastoma
hsa_circ_0062557	Ovarian endometriosis
hsa_circ_0026143	Ovarian endometriosis
hsa_circ_0023115	Ovarian endometriosis
hsa_circ_0000673	Ovarian endometriosis
hsa_circ_0009910	Osteosarcoma
mmu_circ_0001098	Acute ischemic stroke
circDLGAP4	Acute ischemic stroke
circDLGAP4	Acute ischemic stroke
hsa_circ_0074362	Gastric cancer
hsa_circ_0001017	Gastric cancer
hsa_circ_0061276	Gastric cancer
hsa_circ_0007534	Colorectal cancer
rno_circRNA_006508	Traumatic brain injury
rno_circRNA_010705	Traumatic brain injury
rno_circRNA_001167	Traumatic brain injury
rno_circRNA_001168	Traumatic brain injury
mmu_circ_0000375	Silicosis
hsa_circ_0000567	Colorectal cancer
hsa_circ_0001564	Osteosarcoma
hsa_circ_0001445	Hepatocellular carcinoma
circ-ZFR	Gastric cancer
hsa_circ_0001946	Gastric cancer
hsa_circ_0091702	Intervertebral disc degeneration
hsa_circ_0001141	Bladder cancer
hsa_circ_0000681	Pulmonary tuberculosis
hsa_circ_0008797	Pulmonary tuberculosis
hsa_circ_0002113	Pulmonary tuberculosis
hsa_circ_0002362	Pulmonary tuberculosis
hsa_circ_0000414	Pulmonary tuberculosis
hsa_circ_0063179	Pulmonary tuberculosis
hsa_circ_0002908	Pulmonary tuberculosis
circUBAP2	Lung cancer
hsa_circ_0013509	Cardiovascular disease
circRNA_100782	Pancreatic ductal adenocarcinoma
circRNA_100782	Pancreatic ductal adenocarcinoma
hsa_circ_0000064	Lung cancer
hsa_circ_0005105	Osteoarthritis
hsa_circ_0075001	Acute myeloid leukemia
hsa_circ_0001577	Bladder cancer
hsa_circ_0005015	Diabetes retinopathy
hsa_circ_0000615	Diabetes retinopathy
hsa_circ_0019069	Diabetes retinopathy
hsa_circ_0066922	Diabetes retinopathy
hsa_circ_0081108	Diabetes retinopathy
hsa_circ_0081162	Diabetes retinopathy
hsa_circ_0087206	Diabetes retinopathy
hsa_circ_0087215	Diabetes retinopathy
hsa_circ_0041796	Diabetes retinopathy
hsa_circ_0072410	Diabetes retinopathy
hsa_circ_0026388	Diabetes retinopathy
hsa_circ_0057093	Diabetes retinopathy
hsa_circ_0030055	Diabetes retinopathy
hsa_circ_0026372	Diabetes retinopathy
hsa_circ_0068489	Diabetes retinopathy
hsa_circ_0008305	Intervertebral disc degeneration
hsa_circ_0041946	Intervertebral disc degeneration
hsa_circ_0004712	Rheumatoid arthritis
hsa_circ_0083964	Rheumatoid arthritis
hsa_circ_0064996	Rheumatoid arthritis
hsa_circ_0032683	Rheumatoid arthritis
hsa_circ_0052012	Rheumatoid arthritis
hsa_circ_0006988	Pancreatic cancer
hsa_circ_0043256	Non-small cell lung cancer
hsa_circ_0021001	Intracranial aneurysms
hsa-circRNA11783-2	Coronary artery disease
hsa-circRNA11783-2	Type 2 diabetes mellitus
hsa_circ_0003575	Atherosclerosis
hsa_circ_0001445	Prostate cancer
circRNA-chr19	Ebola virus disease
hsa_circ_0085154	Hepatocellular carcinoma
hsa_circ_0070616	Repeated implantation failure
hsa_circ_0006935	Repeated implantation failure
circRNA120	Esophageal squamous cell carcinoma
circRNA167	Esophageal squamous cell carcinoma
circRNA2918	Esophageal squamous cell carcinoma
circRNA3341	Esophageal squamous cell carcinoma
circRNA3594	Esophageal squamous cell carcinoma
circRNA3703	Esophageal squamous cell carcinoma
circRNA3706	Esophageal squamous cell carcinoma
circRNA3707	Esophageal squamous cell carcinoma
circRNA378	Esophageal squamous cell carcinoma
circRNA4628	Esophageal squamous cell carcinoma
circRNA5669	Esophageal squamous cell carcinoma
circRNA666	Esophageal squamous cell carcinoma
circRNA7534	Esophageal squamous cell carcinoma
circRNA7535	Esophageal squamous cell carcinoma
circRNA7536	Esophageal squamous cell carcinoma
circRNA7537	Esophageal squamous cell carcinoma
circRNA7673	Esophageal squamous cell carcinoma
circRNA7674	Esophageal squamous cell carcinoma
circRNA7675	Esophageal squamous cell carcinoma
circRNA7676	Esophageal squamous cell carcinoma
circRNA7679	Esophageal squamous cell carcinoma
circRNA8505	Esophageal squamous cell carcinoma
circRNA8506	Esophageal squamous cell carcinoma
circRNA8507	Esophageal squamous cell carcinoma
circRNA904	Esophageal squamous cell carcinoma
circRNA9227	Esophageal squamous cell carcinoma
circRNA9652	Esophageal squamous cell carcinoma
circRNA9656	Esophageal squamous cell carcinoma
circRNA9658	Esophageal squamous cell carcinoma
circRNA9671	Esophageal squamous cell carcinoma
circRNA9771	Esophageal squamous cell carcinoma
circRNA9777	Esophageal squamous cell carcinoma
mmu_circRNA_19423	Acute respiratory distress syndrome
rno_circRNA_010489	Acute respiratory distress syndrome
rno_circRNA_011426	Acute respiratory distress syndrome
mmu_circRNA_30664	Acute respiratory distress syndrome
rno_circRNA_005564	Acute respiratory distress syndrome
hsa_circ_0003221	Bladder cancer
circRNA0047905/hsa_circ_0047905	Gastric cancer
circRNA0138960/hsa_circ_0138960	Gastric cancer
circRNA0138960/has-circRNA7690-15	Gastric cancer
hsa_circ_0023984	Infantile hemangioma
hsa_circ_0003570	Infantile hemangioma
hsa_circ_0079385	Infantile hemangioma
hsa_circ_0003258	Infantile hemangioma
hsa_circ_0051239	Infantile hemangioma
hsa_circ_0043138	Infantile hemangioma
hsa_circ_0001982	Breast cancer
hsa_circ_402458	Primary biliary cholangitis
hsa_circ_406329	Primary biliary cholangitis
hsa_circ_407176	Primary biliary cholangitis
hsa_circ_082319	Primary biliary cholangitis
circZFR/hsa_circRNA_103809/hsa_circ_10072088	Liver cancer
hsa_circ_0003028	Liver cancer
hsa_circ_0007915	Liver cancer
hsa_circ_0000615	Myocardial infarction
hsa_circ_0043497	Tuberculosis
hsa_circ_0030045	Tuberculosis
hsa_circ_0001417	Tuberculosis
hsa_circ_0030569	Tuberculosis
hsa_circ_0001204	Tuberculosis
hsa_circ_0001785	Breast cancer
hsa_circ_0108942	Breast cancer
hsa_circ_0068033	Breast cancer
hsa_circ_0092509	Osteosarcoma
hsa_circ_0000284	Diabetes mellitus
mmu_circ_0001052	Diabetes mellitus
hsa_circ_0001724	Colorectal cancer
hsa_circ_0023903	Moyamoya disease
hsa_circ_0002569	Moyamoya disease
hsa_circ_0050898	Moyamoya disease
hsa_circ_0002078	Moyamoya disease
hsa_circ_0067209	Moyamoya disease
hsa_circ_0005836	Active pulmonary tuberculosis
hsa_circ_0009128	Active pulmonary tuberculosis
hsa_circ_0023956	Active pulmonary tuberculosis
hsa_circ_0078768	Active pulmonary tuberculosis
hsa_circ_0088452	Active pulmonary tuberculosis
circGFRA1/hsa_circ_005239	Triple negative breast cancer
hsa_circ_0045714	Osteoarthritis
hsa_circ_0001946	Hepatocellular carcinoma
hsa_circ_0004214	Breast cancer
hsa_circ_0000284	Bladder cancer
hsa_circRNA_102049	Osteosarcoma
hsa_circ_0091017	Bladder cancer
hsa_circ_0002024	Bladder cancer
hsa_circ_0018289	Cervical cancer
hsa_circ_0011021	Cervical cancer
hsa_circ_0034912	Cervical cancer
hsa_circ_0091822	Cervical cancer
hsa_circ_0089231	Cervical cancer
hsa_circ_0087432	Cervical cancer
hsa_circ_0000181	Gastric cancer
hsa_circ_0000745	Gastric cancer
hsa_circ_0085616	Gastric cancer
hsa_circ_0006127	Gastric cancer
hsa_circ_0006528	Breast cancer
hsa_circ_0002113	Breast cancer
hsa_circ_0002874	Breast cancer
hsa_circ_0001667	Breast cancer
hsa_circ_0085495	Breast cancer
hsa_circ_0086241	Breast cancer
hsa_circ_0092276	Breast cancer
hsa_circ_0003838	Breast cancer
hsa_circ_0071410	Radiation-induced liver fibrosis
hsa_circ_0054345	Radiation-induced liver fibrosis
hsa_circ_0072765	Radiation-induced liver fibrosis
hsa_circ_0070963	Radiation-induced liver fibrosis
hsa_circ_0061893	Radiation-induced liver fibrosis
hsa_circ_0013255	Radiation-induced liver fibrosis
hsa_circ_0020397	Colorectal cancer
hsa_circ_0002768	Bladder cancer
hsa_circ_0035560	Multiple sclerosis
hsa_circ_0005402	Multiple sclerosis
hsa_circ_0000518	Multiple sclerosis
hsa_circ_0000517	Multiple sclerosis
hsa_circ_0000519	Multiple sclerosis
hsa_circ_0000520	Multiple sclerosis
hsa_circ_0001400	Multiple sclerosis
hsa_circ_0056731	Multiple sclerosis
hsa_circ_0024892	Multiple sclerosis
circVRK1	Breast cancer
circBRIP	Breast cancer
circOLA	Breast cancer
circETFA	Breast cancer
circMED13	Breast cancer
circBCL11B	Breast cancer
hsa_circ_0000026	Gastric cancer
hsa_circ_0000144	Gastric cancer
hsa_circ_0032821	Gastric cancer
hsa_circ_0005529	Gastric cancer
hsa_circ_0061274	Gastric cancer
hsa_circ_0005927	Gastric cancer
hsa_circ_0092341	Gastric cancer
hsa_circ_0001561	Gastric cancer
circLARP4	Gastric cancer
rno_circRNA_006016	Hypertension
hsa_circ_0013339	Oral squamous cell carcinomas
hsa_circ_0076304	Gastric cancer
hsa_circ_0035431	Gastric cancer
hsa_circ_0076305	Gastric cancer
hsa_circRNA_063981	Diabetic retinopathy
hsa_circRNA_ 404457	Diabetic retinopathy
hsa_circRNA_100750	Diabetic retinopathy
hsa_circRNA_406918	Diabetic retinopathy
hsa_ circRNA_104387	Diabetic retinopathy
hsa_circRNA_103410	Diabetic retinopathy
hsa_circRNA_ 100192	Diabetic retinopathy
circDENND4C	Breast cancer
hsa_circ_0005986	Hepatocellular carcinoma
hsa_circ_0058106	Hypopharyngeal squamous cell carcinoma
hsa_circ_0058107	Hypopharyngeal squamous cell carcinoma
hsa_circ_0024108	Hypopharyngeal squamous cell carcinoma
hsa_circ_0036722	Hypopharyngeal squamous cell carcinoma
hsa_circ_0002260	Hypopharyngeal squamous cell carcinoma
hsa_circ_0001189	Hypopharyngeal squamous cell carcinoma
hsa_circ_0001141	Hepatocellular carcinoma
hsa_circ_0013958	Lung adenocarcinoma
hsa_circ_0004771	Breast cancer
hsa_circ_0001824	Breast cancer
hsa_circ_0001875	Breast cancer
hsa_circ_0006054	Breast cancer
hsa_circ_0004619	Breast cancer
hsa_circ_0008717	Breast cancer
hsa_circ_0008945	Breast cancer
hsa_circ_0000732	Breast cancer
hsa_circ_0000098	Breast cancer
hsa_circ_0001721	Breast cancer
hsa_circ_0000911	Breast cancer
hsa_circ_0001283	Breast cancer
hsa_circ_0000893	Breast cancer
hsa_circ_0000981	Breast cancer
hsa_circRNA_100338/circSNX27	Hepatocellular carcinoma
hsa_circRNA_104075	Hepatocellular carcinoma
hsa_circRNA 102049	Hepatocellular carcinoma
cANRIL	Atherosclerosis
hsa_circ_0000284	Non-small cell lung cancer
circRNA_100782	Non-small cell lung cancer
hsa_circ_0004372	Thoracic aortic dissection
hsa_circ_0084615	Thoracic aortic dissection
hsa_circ_0002271	Thoracic aortic dissection
hsa_circ_0055377	Thoracic aortic dissection
hsa_circ_0079929	Thoracic aortic dissection
hsa_circ_0007386	Thoracic aortic dissection
hsa_circ_0005525	Thoracic aortic dissection
hsa_circ_0067175	Thoracic aortic dissection
hsa_circ_0001946	Colorectal cancer
rno_circRNA_013779	Neuropathic pain
rno_circRNA_008646	Neuropathic pain
rno_circRNA_35215	Neuropathic pain
rno_circRNA_008973	Neuropathic pain
rno_circRNA_011111	Neuropathic pain
rno_circRNA_007419	Neuropathic pain
rno_circRNA_007512	Neuropathic pain
rno_circRNA_010913	Neuropathic pain
hsa_circ_0056288	Osteosarcoma
hsa_circ_0000615	Diabetic retinopathy
hsa_circ_0000615	Hypertension
hsa_circ_0000615	Coronary artery disease
circUBAP2	Osteosarcoma
circUBAP2	Osteosarcoma
hsa_circ_0014717	Gastric cancer
hsa_circ_0007031	Colorectal cancer
hsa_circ_0000504	Colorectal cancer
hsa_circ_0007006	Colorectal cancer
hsa_circ_0074930	Colorectal cancer
hsa_circ_0048232	Colorectal cancer
hsa_circ_0006174	Colorectal cancer
hsa_circ_0008509	Colorectal cancer
hsa_circ_0084021	Colorectal cancer
circRNA_104871	Rheumatoid arthritis
circRNA_003524	Rheumatoid arthritis
circRNA_101873	Rheumatoid arthritis
circRNA_103047	Rheumatoid arthritis
circRNA_092516	Rheumatoid arthritis
hsa_circ_0006633	Gastric cancer
hsa_circ_0058246	Gastric cancer
hsa_circ_0091742	Gastric cancer
hsa_circ_0089548	Gastric cancer
hsa_circ_0003707	Gastric cancer
hsa_circ_0085553	Gastric cancer
hsa_circ_0006022	Gastric cancer
hsa_circ_0031979	Gastric cancer
hsa_circ_0069131	Gastric cancer
hsa_circ_0005567	Osteoarthritis
mmu_circ_0000290	Cardiovascular disease
hsa_circ_0000096	Clear cell renal cell carcinoma
hsa_circ_0001313	Colorectal cancer
hsa_circ_0001313	Pancreatic cancer
hsa_circ_0001313	Breast cancer
hsa_circ_0001313	Cervical cancer
hsa_circ_0003570	Hepatocellular carcinoma
hsa_circ_0023404	Non-small cell lung cancer
hsa_circ_0005870	Hypertension
circ-Foxo3	Myocardial senescence
hsa_circ_0006404	Myocardial senescence
circ-Foxo3	Myocardial senescence
hsa_circ_0001895	Gastric cancer
hsa_circ_0001727	Hepatocellular carcinoma
hsa_circ_0004018	Hepatocellular carcinoma
hsa_circ_0006460	Glioblastoma
hsa_circ_0005603	Glioblastoma
hsa_circ_0008345	Glioblastoma
hsa_circ_0004872	Glioblastoma
hsa_circ_0006411	Glioblastoma
hsa_circ_0003586	Glioblastoma
hsa_circ_0002968	Glioblastoma
hsa_circ_0000199	Glioblastoma
hsa_circ_0001566	Glioblastoma
hsa_circ_0001946	Colorectal cancer
hsa_circ_0001821	Lung cancer
hsa_circ_0001821	Breast cancer
hsa_circ_0016347	Osteosarcoma
hsa_circ_0000190	Gastric cancer
hsa_circ_0001821	Gastric cancer
hsa circ 0031288	Cervical carcinoma
hsa_circ_0002343	Cervical carcinoma
hsa_circ_0069399	Cervical carcinoma
hsa_circ_0007386	Cervical carcinoma
hsa_circ_0008844	Cervical carcinoma
hsa_circ_0001212	Cervical carcinoma
hsa_circ_0001187	Cervical carcinoma
hsa_circ_0007928	Cervical carcinoma
hsa_circ_0004277	Acute myeloid leukemia
hsa_circ_0035381	Acute myeloid leukemia
hsa_circ_0004136	Acute myeloid leukemia
hsa_circ_0058058	Acute myeloid leukemia
hsa_circ_0017446	Acute myeloid leukemia
hsa_circ_0002111	Papillary thyroid carcinoma
hsa_circ_0004458	Papillary thyroid carcinoma
hsa_circ_0015278	Papillary thyroid carcinoma
hsa_circ_0008016	Papillary thyroid carcinoma
hsa_circ_0004771	Papillary thyroid carcinoma
hsa_circ_0021553	Papillary thyroid carcinoma
hsa_circ_0079891	Papillary thyroid carcinoma
hsa_circ_0067103	Papillary thyroid carcinoma
hsa_circ_0091894	Papillary thyroid carcinoma
hsa_circ_0092315	Papillary thyroid carcinoma
hsa_circ_0078738	Papillary thyroid carcinoma
hsa_circ_0064557	Papillary thyroid carcinoma
hsa_circ_0000516	Papillary thyroid carcinoma
hsa_circ_0004846	Papillary thyroid carcinoma
hsa_circ_0003505	Papillary thyroid carcinoma
hsa_circ_0081342	Papillary thyroid carcinoma
hsa_circ_0054633	Type 2 diabetes mellitus
hsa_circ_0018508	Type 2 diabetes mellitus
hsa_circ_0068087	Type 2 diabetes mellitus
CircSLC8A1-1	Heart disease
CircSLC8A1-1	Heart disease
hsa_circ_0106803	Multiple sclerosis
hsa_circ_0000096	Gastric cancer
hsa_circ_0000594	Glioma
circ-Foxo3	Breast cancer
hsa_circ_0124644	Coronary artery disease
hsa_circ_0082081	Coronary artery disease
hsa_circ_0113854	Coronary artery disease
hsa_circ_0098964	Coronary artery disease
hsa_circ_0001649	Gastric cancer
circRNA_000203	Diabetic myocardial fibrosis
hsa_circ_0001946	Hepatocellular carcinoma
hsa_circ_0000615	Hirschsprung disease
hsa_circ_0005785	Pancreatic ductal adenocarcinoma
hsa_circ_0001946	Pancreatic ductal adenocarcinoma
hsa_circ_0005397	Pancreatic ductal adenocarcinoma
hsa_circ_0006913	Pancreatic ductal adenocarcinoma
hsa_circ_0000257	Pancreatic ductal adenocarcinoma
hsa_circ_0041150	Pancreatic ductal adenocarcinoma
hsa_circ_0008719	Pancreatic ductal adenocarcinoma
MCF7_circ_000595	Breast cancer
hsa_circ_0001946	Alzheimer’s disease
hsa_circ_0029601	Pre-eclampsia
hsa_circ_0000069	Colorectal cancer
hsa_circ_0038374	Multiple system atrophy
hsa_circ_0054211	Multiple system atrophy
hsa_circ_0032891	Multiple system atrophy
hsa_circ_0108308	Multiple system atrophy
hsa_circ_0005540	Multiple system atrophy
circFAT1	Colon cancer
circARHGAP5	Colon cancer
circRTN4	Colon cancer
circRHOBTB3	Colon cancer
circSMARC1A	Colon cancer
Titin circRNAs/cTtns/RBM20-dependent TTN circRNAs	Dilated cardiomyopathy
Titin circRNAs/cTtns/RBM20-dependent TTN circRNAs	Dilated cardiomyopathy
hsa_circ_0067934	Esophageal squamous cell carcinoma
mmu_circ_0001351	Nonalcoholic steatohepatitis
mmu_circ_0001046	Nonalcoholic steatohepatitis
circRNA_002279/mm9_circ_002279	Nonalcoholic steatohepatitis
circRNA_004772/mm9_circ_004772	Nonalcoholic steatohepatitis
circRNA_012164/mm9_circ_012164	Nonalcoholic steatohepatitis
circRNA_008472/mm9_circ_008472	Nonalcoholic steatohepatitis
hsa_circ_0004383	Glioma
hsa_circ_0070933	Cutaneous squamous cell carcinoma
hsa_circ_0070934	Cutaneous squamous cell carcinoma
hsa_circ_0001955	Cutaneous squamous cell carcinoma
mmu_circ_0000254	Hypertrophic cardiomyopathy
hsa_circ_0000615	Myocardial infarction
hsa_circ_0001410	Major depressive disorder
hsa_circ_0001907	Major depressive disorder
hsa_circ_0005620	Major depressive disorder
hsa_circ_0056048	Major depressive disorder
hsa_circ_0089310	Major depressive disorder
hsa_circ_0000284	Pre-eclampsia
circRNA_100782	Pre-eclampsia
hsa_circ_0005442	Pre-eclampsia
hsa_circ_0005218	Pre-eclampsia
hsa_circ_0001141	Lung cancer
cANRIL	Atherosclerosis
circANRIL	Atherosclerosis
hsa_circ_0041103	Bladder cancer
hsa_circ_0007158	Bladder cancer
hsa_circ_0082582	Bladder cancer
hsa_circ_0072088	Bladder cancer
hsa_circ_0005273	Bladder cancer
hsa_circ_0089974	Esophageal cancer
hsa_circ_0000554	Esophageal cancer
hsa_circ_0002019	Esophageal cancer
hsa_circ_0014879	Esophageal cancer
hsa_circ_0004519	Esophageal cancer
hsa_circ_0058058	Esophageal cancer
hsa_circ_0001336	Esophageal cancer
hsa_circ_0000518	Esophageal cancer
hsa_circ_0032832	Esophageal cancer
circ-Foxo3	Breast cancer
hsa_circ_0001946	Hepatocellular carcinoma
mmu_circ_0001878	Myocardial infarction induced heart failure
mmu_circRNA_004775	Myocardial infarction induced heart failure
mmu_circRNA_007687	Myocardial infarction induced heart failure
mmu_circRNA_013216	Myocardial infarction induced heart failure
mmu_circRNA_010567	Myocardial infarction induced heart failure
mmu_circRNA_015506	Myocardial infarction induced heart failure
mmu_circRNA_001135	Myocardial infarction induced heart failure
mmu_circRNA_002007	Myocardial infarction induced heart failure
mmu_circRNA_004768	Myocardial infarction induced heart failure
mmu_circRNA_008398	Myocardial infarction induced heart failure
mmu_circRNA_008640	Myocardial infarction induced heart failure
mmu_circRNA_014961	Myocardial infarction induced heart failure
hsa_circ_0005075	Hepatocellular carcinoma
hsa_circ_0075829	Basal cell carcinoma
hsa_circ_0008732	Basal cell carcinoma
hsa_circ_0005912	Basal cell carcinoma
hsa_circ_0000677	Colorectal cancer
Circ_SMARCA5	Glioma
Circ_KCNN2	Glioma
Circ_HIPK3	Glioma
Circ_FKBP8	Glioma
Circ_RIMS1	Glioma
Circ_VCAN	Glioma
Circ_CORO1C	Glioma
Circ_MAN1A2	Glioma
Circ_SLC8A1	Glioma
Circ_STXBP5L	Glioma
Circ_ZNF148	Glioma
Circ_UNC79	Glioma
Circ_EML5	Glioma
Circ_CEP192	Glioma
Circ_RNF10	Glioma
Circ_SAFB2	Glioma
Circ_ADCY1	Glioma
Circ_ETFA	Glioma
Circ_MED12L	Glioma
Circ_CRKL	Glioma
Circ_R3HDM1	Glioma
Circ_MCTP1	Glioma
Circ_BEND6	Glioma
Circ_ERC1	Glioma
hsa_circ_0000284	Bladder urothelial carcinoma
hsa_circ_0000284	Breast cancer
hsa_circ_0000284	Colorectal cancer
hsa_circ_0000284	Hepatocellular carcinoma
hsa_circ_0000284	Gastric cancer
hsa_circ_0000284	Kidney clear cell carcinoma
hsa_circ_0000284	Prostate adenocarcinoma
circ-Foxo3	Breast cancer
Fusion-circRNAs/f-circRNA(f-circPR，f-circM9)	Acute promyelocytic leukemia
hsa_circ_0023404	Osteoarthritis
mmu_circ_0001878	Myocardial infarction
hsa_circ_0023028	Laryngeal squamous cell cancer tissues
hsa_circ_0088442	Laryngeal squamous cell cancer tissues
hsa_circ_0001649	Hepatocellular carcinoma
hsa_circ_0001946	Glioblastoma
hsa_circ_0008887	Immunosenescence
hsa_circ_0004383	Ischaemic heart disease
hsa_circ_0082333	Colorectal cancer
mmu_circ_0001878	Diabetes mellitus
hsa_circ_0001141	Colorectal cancer
hsa_circ_0000140	Gastric cancer
hsa_circ_0001141	Esophageal squamous cell carcinoma
hsa_circ_0001946	Alzheimer’s disease
cANRIL	Atherosclerotic vascular disease
circANRIL	Atherosclerotic vascular disease
