# Supplementary material for: iCDA-CGR: Identification of circRNA-disease associations based on Chaos Game Representation
Source: PLoS Comput Biol. 2020 May 18;16(5):e1007872. doi: 10.1371/journal.pcbi.1007872 (PMC7259804; doi:10.1371/journal.pcbi.1007872)
Supplement: S3 Table — (XLSX) [file pcbi.1007872.s003.xlsx]

## Sheet: Sheet
hsa_circ_0000977
hsa_circ_0006220
hsa_circ_0001666
hsa_circ_0043278
hsa_circ_0078297
hsa_circRNA_001937
hsa_circRNA_009024
hsa_ circRNA_005086
hsa_circRNA_102101
hsa_circRNA_104964
hsa_circRNA_104296
hsa_circ_0092374
hsa_circRNA_000167
hsa_circRNA_101717
hsa_circRNA_102049
hsa_circRNA_102051
hsa_circRNA_102619
hsa_circRNA_103076
hsa_circRNA_104084
hsa_circRNA_104270
circ-Foxo3
hsa_circ_0003146
hsa_circ_0034398
hsa_circ_0001866
hsa_circ_0008615
hsa_circ_0046599
hsa_circ_0021549
hsa_circ_0040705
circMAN2B2/hsa_circRNA_103595
hsa_circ_0037911
hsa_circ_0002161
hsa_circ_0001649
hsa_circ_0007534
hsa_circ_0084927
hsa_circ_0001073
hsa_circ_0005941
hsa_circ_0086376
hsa_circ_0018168
hsa_circ_0000172
hsa_circ_0002495
Chr22: 28943661
Chr5: 158368701
hsa_circ_0011946
hsa_circ_0093859
hsa_circ_0000284
hsa_circ_0004712
hsa_circ_0002198
hsa_circ_0067934
hsa_circ_0000615
hsa_circ_0000175
hsa_circ_0000219
hsa_circ_0001819
hsa_circ_0008433
hsa_circ_0003922
hsa_circ_0087537
hsa_circ_0072668
hsa_circ_0071896
hsa_circ_0063781
hsa_circ_0053743
hsa_circ_0029067
hsa_circ_0005127
hsa_circ_0089810
hsa_circ_0000378
hsa_circ_0006427
hsa_circ_0003171
hsa_circ_0005267
hsa_circ_0000426
hsa_circ_0080210
hsa_circ_0001445
hsa_circ_0014717
hsa_circ_0014130
hsa_circ_0016760
hsa_circ_0001821
hsa_circ_0001859	GGGCAACAACTGCGAAACTCCGTCTCAGGAAAAAAAAAAAAAAAAAAAAAAAAAAAACCATAAAGAAAGAAAAAAATTCACTCGTAGCTGCTACAAGAAGTGTAATGGCTCATGCCTGTGATCCCAGTGCTTTGGGAGACAGAGGTGGGAGGATCGATACCTTTAAGCCTGGAGCTTCACAAGACAAAGAACTCAGTTGAAACTGCTGCTTATCGGATCACATATTAAGGGCAACTTGAATTGATGATCCCAGGTTGCCCTCATCAAACTTGGCCCAAATAAATTCTCCACTTATATTAACTTTGCCTCAGTTTTTCCTTTAGGTCGACAGTTATTTCTAAAGTTCTACAGATGGGTTTACCTTGTATTAAAATAAGGTGTGAGAAGGGCAAATGAAGC…
mmu_circ_0001544
hsa_circ_0015756
hsa_circ_0040081
hsa_circ_0067745
hsa_circ_0062163
hsa_circ_0079549
hsa_circ_0017515
hsa_circ_0045510
hsa_circ_0005931
hsa_circ_0078710
hsa_circ_0041731
hsa_circ_0043534
hsa_circ_0023110
hsa_circ_0023114
hsa_circ_0066077
hsa_circ_0023117
hsa_circ_0057336
hsa_circ_0072359
circ-FBXW7
hsa_circ_0109046
hsa_circ_0002577
hsa_circ_0062557
hsa_circ_0026143
hsa_circ_0023115
hsa_circ_0000673
hsa_circ_0007385
circRNA_Atp9b/circ_15898
hsa_circ_0012673
hsa_circ_0046701
hsa_circ_0067531
hsa_circ_0009910
mmu_circ_0001098
circDLGAP4
hsa_circ_0074362
hsa_circ_0001017
hsa_circ_0061276
rno_circRNA_006508
rno_circRNA_010705
rno_circRNA_001167
rno_circRNA_001168
mmu_circ_0000375
hsa_circ_0000567
hsa_circ_0001564
circ-ZFR
hsa_circ_0001946
hsa_circ_0091702
hsa_circ_0001141
hsa_circ_0046366
hsa_circ_0043256
hsa_circ_0021001
hsa_circ_0004214
CircDOCK1/hsa_circ_100721
circUBAP2
hsa_circ_0013509
hsa_circ_0000681
hsa_circ_0008797
hsa_circ_0002113
hsa_circ_0002362
hsa_circ_0000414
hsa_circ_0063179
hsa_circ_0002908
circRNA_100782
hsa_circ_0013339
hsa_circ_0000064
hsa_circ_0005105
hsa-circRNA11783-2
hsa_circ_0075001
hsa_circ_0001577
hsa_circ_0005015
hsa_circ_0019069
hsa_circ_0066922
hsa_circ_0081108
hsa_circ_0081162
hsa_circ_0087206
hsa_circ_0087215
hsa_circ_0041796
hsa_circ_0072410
hsa_circ_0026388
hsa_circ_0057093
hsa_circ_0030055
hsa_circ_0026372
hsa_circ_0068489
hsa_circ_0008305
hsa_circ_0041946
hsa_circ_0083964
hsa_circ_0064996
hsa_circ_0032683
hsa_circ_0052012
hsa_circ_0003575
circRNA-chr19
hsa_circ_0085154
hsa_circ_0070616
hsa_circ_0006935
circRNA120
circRNA167
circRNA2918
circRNA3341
circRNA3594
circRNA3703
circRNA3706
circRNA3707
circRNA378
circRNA4628
circRNA5669
circRNA666
circRNA7534
circRNA7535
circRNA7536
circRNA7537
circRNA7673
circRNA7674
circRNA7675
circRNA7676
circRNA7679
circRNA8505
circRNA8506
circRNA8507
circRNA904
circRNA9227
circRNA9652
circRNA9656
circRNA9658
circRNA9671
circRNA9771
circRNA9777
mmu_circRNA_19423
rno_circRNA_010489
rno_circRNA_011426
mmu_circRNA_30664
rno_circRNA_005564
hsa_circ_0043497
hsa_circ_0030045
hsa_circ_0001417
hsa_circ_0030569
hsa_circ_0001204
hsa_circ_0001785
hsa_circ_0108942
hsa_circ_0068033
hsa_circ_0092509
hsa_circ_0000190
hsa_circ_0000096
hsa_circ_0001895
hsa_circ_0003221
hsa_circ_0001313
hsa_circ_0001727
hsa_circ_0004018
hsa_circ_0005986
hsa_circ_0003570
hsa_circ_0007874
hsa_circ_0058106
hsa_circ_0058107
hsa_circ_0024108
hsa_circ_0036722
hsa_circ_0002260
hsa_circ_0001189
hsa_circ_0023404
hsa circ 0031288
hsa_circ_0002343
hsa_circ_0069399
hsa_circ_0007386
hsa_circ_0008844
hsa_circ_0001212
hsa_circ_0001187
hsa_circ_0007928
hsa_circ_0124644
hsa_circ_0082081
hsa_circ_0113854
hsa_circ_0098964
hsa_circ_0000594
hsa_circ_0006460
hsa_circ_0005603
hsa_circ_0008345
hsa_circ_0004872
hsa_circ_0006411
hsa_circ_0003586
hsa_circ_0002968
hsa_circ_0000199
hsa_circ_0001566
hsa_circ_0004277
hsa_circ_0035381
hsa_circ_0004136
hsa_circ_0058058
hsa_circ_0017446
hsa_circ_0013958
mmu_circ_0001052
hsa_circ_0002111
hsa_circ_0004458
hsa_circ_0015278
hsa_circ_0008016
hsa_circ_0004771
hsa_circ_0021553
hsa_circ_0079891
hsa_circ_0067103
hsa_circ_0091894
hsa_circ_0092315
hsa_circ_0078738
hsa_circ_0064557
hsa_circ_0000516
hsa_circ_0004846
hsa_circ_0003505
hsa_circ_0081342
hsa_circ_0076304
hsa_circ_0035431
hsa_circ_0076305
hsa_circ_0007031
hsa_circ_0000504
hsa_circ_0007006
hsa_circ_0074930
hsa_circ_0048232
hsa_circ_0006174
hsa_circ_0008509
hsa_circ_0084021
circRNA0047905/hsa_circ_0047905
circRNA0138960/hsa_circ_0138960
circRNA0138960/has-circRNA7690-15
hsa_circ_0023984
hsa_circ_0079385
hsa_circ_0003258
hsa_circ_0051239
hsa_circ_0043138
hsa_circ_0091017
hsa_circ_0002024
hsa_circRNA_063981
hsa_circRNA_ 404457
hsa_circRNA_100750
hsa_circRNA_406918
hsa_ circRNA_104387
hsa_circRNA_103410
hsa_circRNA_ 100192
circRNA_104871
circRNA_003524
circRNA_101873
circRNA_103047
circRNA_092516
hsa_circ_0018289
hsa_circ_0011021
hsa_circ_0034912
hsa_circ_0091822
hsa_circ_0089231
hsa_circ_0087432
hsa_circ_0000181
hsa_circ_0003159
hsa_circ_0001724
hsa_circ_0001824
hsa_circ_0001875
hsa_circ_0006054
hsa_circ_0004619
hsa_circ_0000745
hsa_circ_0085616
hsa_circ_0006127
hsa_circ_0000520
hsa_circ_0006633
hsa_circ_0023903
hsa_circ_0002569
hsa_circ_0050898
hsa_circ_0002078
hsa_circ_0067209
hsa_circ_0005836
hsa_circ_0009128
hsa_circ_0023956
hsa_circ_0078768
hsa_circ_0088452
hsa_circ_0006528
hsa_circ_0002874
hsa_circ_0001667
hsa_circ_0085495
hsa_circ_0086241
hsa_circ_0092276
hsa_circ_0003838
hsa_circ_0071410
hsa_circ_0054345
hsa_circ_0072765
hsa_circ_0070963
hsa_circ_0061893
hsa_circ_0013255
hsa_circ_0001982
hsa_circ_0020397
hsa_circ_0008717
hsa_circ_0008945
hsa_circ_0000732
hsa_circ_0000098
hsa_circ_0001721
hsa_circ_0000911
hsa_circ_0001283
hsa_circ_0000893
hsa_circ_0000981
hsa_circ_0002768
hsa_circ_0035560
hsa_circ_0005402
hsa_circ_0000518
hsa_circ_0000517
hsa_circ_0000519
hsa_circ_0001400
hsa_circ_0056731
hsa_circ_0024892
hsa_circ_0005870
hsa_circ_0058246
hsa_circ_0091742
hsa_circ_0089548
hsa_circ_0003707
hsa_circ_0085553
hsa_circ_0006022
hsa_circ_0031979
hsa_circ_0069131
hsa_circ_0054633
hsa_circ_0018508
hsa_circ_0068087
hsa_circRNA_100338/circSNX27
hsa_circRNA_104075
hsa_circRNA 102049
circVRK1
circBRIP
circOLA
circETFA
circMED13
circBCL11B
cANRIL
hsa_circ_0000026
hsa_circ_0000144
hsa_circ_0032821
hsa_circ_0005529
hsa_circ_0061274
hsa_circ_0005927
hsa_circ_0092341
hsa_circ_0001561
circGFRA1/hsa_circ_005239
circLARP4
circDENND4C
circRNA_000203
CircSLC8A1-1
hsa_circ_0045714
hsa_circ_0004372
hsa_circ_0084615
hsa_circ_0002271
hsa_circ_0055377
hsa_circ_0079929
hsa_circ_0005525
hsa_circ_0067175
hsa_circ_0006988
hsa_circ_0005567
hsa_circ_402458
hsa_circ_406329
hsa_circ_407176
hsa_circ_082319
hsa_circ_0006404
circZFR/hsa_circRNA_103809/hsa_circ_10072088
hsa_circ_0003028
hsa_circ_0007915
rno_circRNA_013779
rno_circRNA_008646
rno_circRNA_35215
rno_circRNA_008973
rno_circRNA_011111
rno_circRNA_007419
rno_circRNA_007512
rno_circRNA_010913
rno_circRNA_006016
hsa_circ_0016347
hsa_circ_0056288
hsa_circ_0106803
mmu_circ_0000290
hsa_circ_0005075
hsa_circ_0023028
hsa_circ_0088442
hsa_circ_0004383
hsa_circ_0005785
hsa_circ_0005397
hsa_circ_0006913
hsa_circ_0000257	CAGCAGCCACTCCTGGCACTCAACAGACAGCAGTAAGTGTCAGTGGAATGAATGAGTGAGTGAATTAATGCCAGATCTGTTAAGACGAGGATGACCCTATCAGGGAAATGGGGAGGAGAAGGTAGAGGGATGACAAAGCCAGCAAGCACAAAGCAGCCAGGAATGCAAGGAGCTAAGGTGGACAGCAGGTAGGGACAAGACTGGACAGAAAGGACACCACCAGGTCACTAGCAGCTAAGAATGCTTCATGCTTTATGAAGGGGCACAAGGTTCCAGGTGCAGGTGATGAGCAGCAGCAGAAGGAATGACTGGCTGGATCTTGCAGCTCCAACCCACTGTGCCCACCAATCCCCCATGGAACCTGCCAACCCCGGCACCCAAACCTGCTCTTTCTTTTGG…
hsa_circ_0041150
hsa_circ_0008719
hsa_circ_0089974
hsa_circ_0000554
hsa_circ_0002019
hsa_circ_0014879
hsa_circ_0004519
hsa_circ_0001336
hsa_circ_0032832
hsa_circ_0070933
hsa_circ_0070934
hsa_circ_0001955
mmu_circ_0000254
circANRIL
hsa_circ_0038374
hsa_circ_0054211
hsa_circ_0032891
hsa_circ_0108308
hsa_circ_0005540
mmu_circ_0001878
mmu_circRNA_004775
mmu_circRNA_007687
mmu_circRNA_013216
mmu_circRNA_010567
mmu_circRNA_015506
mmu_circRNA_001135
mmu_circRNA_002007
mmu_circRNA_004768
mmu_circRNA_008398
mmu_circRNA_008640
mmu_circRNA_014961
MCF7_circ_000595
hsa_circ_0075829
hsa_circ_0008732
hsa_circ_0005912
Titin circRNAs/cTtns/RBM20-dependent TTN circRNAs
circFAT1
circARHGAP5
circRTN4
circRHOBTB3
circSMARC1A
hsa_circ_0029601
Fusion-circRNAs/f-circRNA(f-circPR，f-circM9)
hsa_circ_0001410
hsa_circ_0001907
hsa_circ_0005620
hsa_circ_0056048
hsa_circ_0089310
hsa_circ_0041103
hsa_circ_0007158
hsa_circ_0082582
hsa_circ_0072088
hsa_circ_0000069
hsa_circ_0005273
hsa_circ_0000677
hsa_circ_0005442
hsa_circ_0005218
mmu_circ_0001351
mmu_circ_0001046
circRNA_002279/mm9_circ_002279
circRNA_004772/mm9_circ_004772	GTAATCCTAAGGACTTGCTGGGCTCCTTTATAATAAAACAGGAATTGCTAGATCTGCCCTTGGGTCACACACTTGGAAGAGAAGTAAGGAAATAAATAAGAACAAGGTAGGGCTTGGTAACTTTTGAGTGACTTGAAGATAGACTGCAACAAGTGGGAATGGGGTCGGGGGTGGATGGGGTAGCACCGTACAGAGGGTGTTTCGATTCTATAAAACTCAAGAGACATTCACTACTGAGTTCTGTTGACCATGTTACATAAGACACACATAATATCTGGTCAGAGCACACCATGACTCTGACCGGGCTAGTATGTTTTATAGGAAGTGATGCATTGTTTAAAATTGCCTTTAAGAGGCCCAAGAAGTAGCTCAATGGGTAAGCAAGCATGAAGACCTGGG…	GGCCTAGCACTGAAAAATCAAAGTGTGTGTGGCATTGGGGCAGGATAGGGGTTGGGGTGGGGGGACTTAAATAAGGGTGCTTGTGTTTGGAGGGGGTATTTTGTGACCCATGTCCTTTGCATGTTGGAGGGGTCAGCAGGCCAGAGGCCATGTCTCATTGAGAGCCATTGACTGTGCCCTTGTTCTGGCCCAGCTGTTTCTGCAGGCGCTGGCCAGCACACTAGATGTGAGTTCCAAACTTAGCTGAGAGGGAAGTGCAATGTGCTGGCAAAGCCCCTGGTATCAGATTTTTACCCCACACGTGGCATCCTTTTGGTTATAGAAGCCAAGTGGTTTACAGAGATAAGGGCATAAGTCAGAGGGGTGAAAGAAAGAAGAACTTTCTCCTGTTGTGGAGAG…
circRNA_012164/mm9_circ_012164
circRNA_008472/mm9_circ_008472
hsa_circ_0000140
hsa_circ_0082333
hsa_circ_0008887
Circ_SMARCA5
Circ_KCNN2
Circ_HIPK3
Circ_FKBP8
Circ_RIMS1
Circ_VCAN
Circ_CORO1C
Circ_MAN1A2
Circ_SLC8A1
Circ_STXBP5L
Circ_ZNF148
Circ_UNC79
Circ_EML5
Circ_CEP192
Circ_RNF10
Circ_SAFB2
Circ_ADCY1
Circ_ETFA
Circ_MED12L
Circ_CRKL
Circ_R3HDM1
Circ_MCTP1
Circ_BEND6
Circ_ERC1
