# Supplementary material for: iCDA-CGR: Identification of circRNA-disease associations based on Chaos Game Representation
Source: PLoS Comput Biol. 2020 May 18;16(5):e1007872. doi: 10.1371/journal.pcbi.1007872 (PMC7259804; doi:10.1371/journal.pcbi.1007872)
Supplement: S4 Table — (XLSX) [file pcbi.1007872.s004.xlsx]

## Sheet: Sheet
Pancreatic ductal adenocarcinoma
Primary great saphenous vein varicosities
Lung cancer
Essential hypertension
Non-small cell lung cancer
Systemic lupus erythematosus
Pancreatic cancer
Glioma
Acne
Bladder cancer
Breast cancer
Colorectal cancer
Ovarian endometriosis
Hepatocellular carcinoma
Lupus nephritis
Lung adenocarcinoma
Facet joint osteoarthritis
Osteoarthritis
Oral squamous cell carcinoma
Gastric cancer
Tuberculosis
Clear cell renal cell carcinoma
Intervertebral disc degeneration
Glioblastoma multiforme
Osteosarcoma
Endometrial cancer
Cholangiocarcinoma
Rheumatoid arthritis
Silicosis
Hepatoblastoma
Acute ischemic stroke
Traumatic brain injury
Pulmonary tuberculosis
Cardiovascular disease
Acute myeloid leukemia
Diabetes retinopathy
Intracranial aneurysms
Coronary artery disease
Type 2 diabetes mellitus
Atherosclerosis
Prostate cancer
Ebola virus disease
Repeated implantation failure
Esophageal squamous cell carcinoma
Acute respiratory distress syndrome
Infantile hemangioma
Primary biliary cholangitis
Liver cancer
Myocardial infarction
Diabetes mellitus
Moyamoya disease
Active pulmonary tuberculosis
Triple negative breast cancer
Cervical cancer
Radiation-induced liver fibrosis
Multiple sclerosis
Hypertension
Oral squamous cell carcinomas
Diabetic retinopathy
Hypopharyngeal squamous cell carcinoma
Thoracic aortic dissection
Neuropathic pain
Myocardial senescence
Glioblastoma
Cervical carcinoma
Papillary thyroid carcinoma
Heart disease
Diabetic myocardial fibrosis
Hirschsprung disease
Alzheimer’s disease
Pre-eclampsia
Multiple system atrophy
Colon cancer
Dilated cardiomyopathy
Nonalcoholic steatohepatitis
Cutaneous squamous cell carcinoma
Hypertrophic cardiomyopathy
Major depressive disorder
Esophageal cancer
Myocardial infarction induced heart failure
Basal cell carcinoma
Bladder urothelial carcinoma
Kidney clear cell carcinoma
Prostate adenocarcinoma
Acute promyelocytic leukemia
Laryngeal squamous cell cancer tissues
Immunosenescence
Ischaemic heart disease
Atherosclerotic vascular disease
