# Supplementary material for: iCDA-CGR: Identification of circRNA-disease associations based on Chaos Game Representation
Source: PLoS Comput Biol. 2020 May 18;16(5):e1007872. doi: 10.1371/journal.pcbi.1007872 (PMC7259804; doi:10.1371/journal.pcbi.1007872)
Supplement: S5 Table — (XLSX) [file pcbi.1007872.s005.xlsx]

## Sheet: Sheet
1	0.0677157	0.0677157	0.106066	0.058308	0.0432319	0.0320539	0.00160934	0.0677157	0.013065	0.000267366	0.00834115	0.058308	0.0176211	0.058308	0.0913299	0.0502072	0.0677157	0.123179	0.000310505	0.0276006	0.106066	0.0786414	0.123179	0.0432319	0.106066	0.123179	0.0276006	0.106066	0.0112499	0.106066	0.0786414	0.0502072	0.106066	0.058308	0.015173	0.123179	0.058308	0.0786414	0.0913299	0.123179	0.123179	0.106066	0.000884709	0.0677157	0.058308	0.0786414	0.0913299	0.106066	0.0913299
0.0677157	1	0.22407	0.350968	0.143053	0.143053	0.106066	0.00532526	0.22407	0.0432319	0.000884709	0.0204643	0.19294	0.0432319	0.19294	0.302208	0.166134	0.22407	0.407596	0.000761796	0.0913299	0.350968	0.260222	0.407596	0.143053	0.350968	0.407596	0.0913299	0.350968	0.0372257	0.350968	0.260222	0.166134	0.350968	0.19294	0.0502072	0.407596	0.19294	0.260222	0.302208	0.407596	0.407596	0.350968	0.00292748	0.22407	0.19294	0.260222	0.302208	0.350968	0.302208
0.0677157	0.22407	1	0.350968	0.143053	0.143053	0.106066	0.00532526	0.22407	0.058308	0.00119323	0.0276006	0.19294	0.058308	0.19294	0.302208	0.166134	0.22407	0.407596	0.00102745	0.0913299	0.350968	0.260222	0.407596	0.260222	0.350968	0.407596	0.0913299	0.350968	0.0372257	0.350968	0.260222	0.166134	0.350968	0.19294	0.0502072	0.407596	0.19294	0.260222	0.302208	0.407596	0.407596	0.350968	0.00394836	0.22407	0.19294	0.260222	0.302208	0.350968	0.302208
0.106066	0.350968	0.350968	1	0.22407	0.22407	0.166134	0.00834115	0.350968	0.0677157	0.00138575	0.0320539	0.302208	0.0677157	0.302208	0.47336	0.260222	0.350968	0.638432	0.00119323	0.143053	0.549735	0.407596	0.638432	0.22407	0.549735	0.638432	0.143053	0.549735	0.058308	0.549735	0.407596	0.260222	0.549735	0.302208	0.0786414	0.638432	0.302208	0.407596	0.47336	0.638432	0.638432	0.549735	0.00458542	0.350968	0.302208	0.407596	0.47336	0.549735	0.47336
0.058308	0.143053	0.143053	0.22407	1	0.0913299	0.0677157	0.00339982	0.143053	0.0372257	0.00102745	0.0176211	0.123179	0.0372257	0.123179	0.19294	0.106066	0.19294	0.260222	0.000655959	0.058308	0.22407	0.166134	0.260222	0.0913299	0.22407	0.260222	0.058308	0.22407	0.0237661	0.22407	0.166134	0.106066	0.22407	0.123179	0.0320539	0.260222	0.123179	0.166134	0.19294	0.260222	0.260222	0.22407	0.001869	0.143053	0.123179	0.166134	0.19294	0.22407	0.260222
0.0432319	0.143053	0.143053	0.22407	0.0913299	1	0.0677157	0.00339982	0.143053	0.0276006	0.000564827	0.013065	0.123179	0.0276006	0.123179	0.19294	0.106066	0.143053	0.260222	0.000486355	0.058308	0.22407	0.166134	0.260222	0.0913299	0.22407	0.260222	0.058308	0.22407	0.0237661	0.22407	0.166134	0.106066	0.22407	0.123179	0.0320539	0.260222	0.123179	0.166134	0.19294	0.260222	0.260222	0.22407	0.001869	0.143053	0.123179	0.166134	0.19294	0.22407	0.19294
0.0320539	0.106066	0.106066	0.166134	0.0677157	0.0677157	1	0.00252076	0.106066	0.0204643	0.000564827	0.013065	0.0913299	0.0204643	0.0913299	0.143053	0.0786414	0.106066	0.19294	0.000360604	0.0432319	0.166134	0.123179	0.19294	0.0913299	0.166134	0.19294	0.0432319	0.166134	0.0176211	0.166134	0.123179	0.0786414	0.166134	0.0913299	0.0237661	0.19294	0.0913299	0.123179	0.143053	0.19294	0.19294	0.166134	0.00138575	0.106066	0.0913299	0.123179	0.143053	0.166134	0.143053
0.00160934	0.00532526	0.00532526	0.00834115	0.00339982	0.00339982	0.00252076	1	0.00532526	0.00102745	2.83584e-05	0.000884709	0.00458542	0.00138575	0.00458542	0.00718231	0.00394836	0.00532526	0.00968696	2.44185e-05	0.00217055	0.00834115	0.00618447	0.00968696	1.6405	0.00834115	1.98239	0.00217055	0.00834115	2.01925	0.00834115	0.00618447	0.00394836	0.00834115	0.00458542	0.00119323	0.00968696	0.00458542	0.00618447	0.00718231	0.00968696	0.00968696	0.00834115	6.95747e-05	0.00532526	0.00458542	0.00618447	0.00718231	0.00834115	0.00718231
0.0677157	0.22407	0.22407	0.350968	0.143053	0.143053	0.106066	0.00532526	1	0.0432319	0.000884709	0.0204643	0.19294	0.0432319	0.19294	0.302208	0.166134	0.22407	0.407596	0.000761796	0.0913299	0.350968	0.260222	0.407596	0.143053	0.350968	0.407596	0.0913299	0.350968	0.0372257	0.350968	0.260222	0.166134	0.350968	0.19294	0.0502072	0.407596	0.19294	0.260222	0.302208	0.407596	0.407596	0.350968	0.00292748	0.22407	0.19294	0.260222	0.302208	0.350968	0.302208
0.013065	0.0432319	0.058308	0.0677157	0.0372257	0.0276006	0.0204643	0.00102745	0.0432319	1	0.000230221	0.00718231	0.0372257	0.015173	0.0372257	0.058308	0.0320539	0.0432319	0.0786414	0.000198236	0.0176211	0.0677157	0.0502072	0.0786414	0.0276006	0.0677157	0.0786414	0.0176211	0.0677157	0.00718231	0.0677157	0.0502072	0.0320539	0.0677157	0.0372257	0.00968696	0.0786414	0.0372257	0.0502072	0.058308	0.0786414	0.0786414	0.0677157	0.000761796	0.0432319	0.0372257	0.0502072	0.058308	0.0677157	0.0786414
0.000267366	0.000884709	0.00119323	0.00138575	0.00102745	0.000564827	0.000564827	2.83584e-05	0.000884709	0.000230221	1	0.000198236	0.000761796	0.000230221	0.000761796	0.00119323	0.000655959	0.000884709	0.00160934	5.47145e-06	0.000360604	0.00138575	0.00102745	0.00160934	0.000761796	0.00138575	0.00160934	0.000360604	0.00138575	0.000146981	0.00138575	0.00102745	0.000884709	0.00138575	0.000761796	0.000198236	0.00160934	0.000761796	0.00102745	0.00119323	0.00160934	0.00160934	0.00138575	1.15588e-05	0.000884709	0.000761796	0.00102745	0.00119323	0.00138575	0.00160934
0.00834115	0.0204643	0.0276006	0.0320539	0.0176211	0.013065	0.013065	0.000884709	0.0204643	0.00718231	0.000198236	1	0.0176211	0.013065	0.0176211	0.0276006	0.015173	0.0204643	0.0372257	0.000230221	0.00834115	0.0320539	0.0237661	0.0372257	0.013065	0.0320539	0.0502072	0.00834115	0.0320539	0.00339982	0.0320539	0.0237661	0.015173	0.0320539	0.0176211	0.00458542	0.0372257	0.0176211	0.0237661	0.0276006	0.0372257	0.0372257	0.0320539	0.000360604	0.0204643	0.0176211	0.0237661	0.0276006	0.0320539	0.0372257
0.058308	0.19294	0.19294	0.302208	0.123179	0.123179	0.0913299	0.00458542	0.19294	0.0372257	0.000761796	0.0176211	1	0.0372257	0.166134	0.260222	0.143053	0.19294	0.350968	0.000655959	0.0786414	0.302208	0.22407	0.350968	0.123179	0.302208	0.350968	0.106066	0.302208	0.0320539	0.302208	0.22407	0.143053	0.302208	0.166134	0.0432319	0.350968	0.166134	0.22407	0.260222	0.350968	0.350968	0.302208	0.00252076	0.19294	0.166134	0.22407	0.260222	0.302208	0.260222
0.0176211	0.0432319	0.058308	0.0677157	0.0372257	0.0276006	0.0204643	0.00138575	0.0432319	0.015173	0.000230221	0.013065	0.0372257	1	0.0372257	0.0786414	0.0320539	0.0432319	0.0786414	0.000360604	0.0176211	0.0677157	0.0502072	0.106066	0.0276006	0.0677157	0.106066	0.0176211	0.0677157	0.00718231	0.0677157	0.0502072	0.0320539	0.0677157	0.0372257	0.00968696	0.0786414	0.0372257	0.0502072	0.058308	0.106066	0.0786414	0.0677157	0.00102745	0.0432319	0.0502072	0.0502072	0.058308	0.0677157	0.0786414
0.058308	0.19294	0.19294	0.302208	0.123179	0.123179	0.0913299	0.00458542	0.19294	0.0372257	0.000761796	0.0176211	0.166134	0.0372257	1	0.260222	0.143053	0.19294	0.350968	0.000655959	0.0786414	0.302208	0.22407	0.350968	0.123179	0.302208	0.350968	0.0786414	0.302208	0.0320539	0.302208	0.22407	0.143053	0.302208	0.166134	0.058308	0.350968	0.22407	0.22407	0.260222	0.350968	0.350968	0.302208	0.00252076	0.19294	0.166134	0.22407	0.260222	0.407596	0.260222
0.0913299	0.302208	0.302208	0.47336	0.19294	0.19294	0.143053	0.00718231	0.302208	0.058308	0.00119323	0.0276006	0.260222	0.0786414	0.260222	1	0.22407	0.302208	0.549735	0.00102745	0.123179	0.47336	0.350968	0.549735	0.19294	0.47336	0.549735	0.123179	0.47336	0.0502072	0.47336	0.350968	0.22407	0.47336	0.260222	0.0677157	0.549735	0.260222	0.350968	0.407596	0.549735	0.549735	0.47336	0.00532526	0.302208	0.260222	0.350968	0.407596	0.47336	0.407596
0.0502072	0.166134	0.166134	0.260222	0.106066	0.106066	0.0786414	0.00394836	0.166134	0.0320539	0.000655959	0.015173	0.143053	0.0320539	0.143053	0.22407	1	0.166134	0.302208	0.000564827	0.0677157	0.260222	0.19294	0.302208	0.106066	0.260222	0.302208	0.0677157	0.260222	0.0276006	0.260222	0.19294	0.123179	0.260222	0.143053	0.0372257	0.302208	0.143053	0.19294	0.22407	0.302208	0.302208	0.260222	0.00217055	0.166134	0.143053	0.19294	0.22407	0.260222	0.22407
0.0677157	0.22407	0.22407	0.350968	0.19294	0.143053	0.106066	0.00532526	0.22407	0.0432319	0.000884709	0.0204643	0.19294	0.0432319	0.19294	0.302208	0.166134	1	0.407596	0.000761796	0.0913299	0.350968	2.27022	0.407596	1.83945	0.350968	0.407596	0.0913299	0.350968	0.0372257	0.350968	0.260222	0.166134	0.350968	0.19294	0.0502072	0.407596	0.19294	0.260222	0.302208	0.407596	0.407596	0.350968	0.00292748	0.22407	0.19294	0.260222	0.302208	0.350968	0.302208
0.123179	0.407596	0.407596	0.638432	0.260222	0.260222	0.19294	0.00968696	0.407596	0.0786414	0.00160934	0.0372257	0.350968	0.0786414	0.350968	0.549735	0.302208	0.407596	1	0.00138575	0.166134	0.638432	0.47336	0.741441	0.260222	0.638432	0.741441	0.166134	0.638432	0.0677157	0.638432	0.47336	0.302208	0.638432	0.350968	0.0913299	0.741441	0.350968	0.47336	0.549735	0.741441	0.741441	0.638432	0.00532526	0.407596	0.350968	0.47336	0.549735	0.638432	0.549735
0.000310505	0.000761796	0.00102745	0.00119323	0.000655959	0.000486355	0.000360604	2.44185e-05	0.000761796	0.000198236	5.47145e-06	0.000230221	0.000655959	0.000360604	0.000655959	0.00102745	0.000564827	0.000761796	0.00138575	1	0.000310505	0.00160934	0.000884709	0.00138575	0.000655959	0.00119323	0.001869	0.000310505	0.00119323	0.000126561	0.00119323	0.000884709	0.000564827	0.00119323	0.000655959	0.000170695	0.00138575	0.000655959	0.000884709	0.00102745	0.00138575	0.00138575	0.00119323	9.9529e-06	0.000761796	0.000655959	0.000884709	0.00102745	0.00119323	0.00138575
0.0276006	0.0913299	0.0913299	0.143053	0.058308	0.058308	0.0432319	0.00217055	0.0913299	0.0176211	0.000360604	0.00834115	0.0786414	0.0176211	0.0786414	0.123179	0.0677157	0.0913299	0.166134	0.000310505	1	0.143053	0.106066	0.166134	0.058308	0.143053	0.166134	0.0372257	0.143053	0.015173	0.143053	0.106066	0.0677157	0.143053	0.0786414	0.0204643	0.166134	0.0786414	0.106066	0.123179	0.166134	0.166134	0.143053	0.00119323	0.0913299	0.0786414	0.106066	0.123179	0.143053	0.123179
0.106066	0.350968	0.350968	0.549735	0.22407	0.22407	0.166134	0.00834115	0.350968	0.0677157	0.00138575	0.0320539	0.302208	0.0677157	0.302208	0.47336	0.260222	0.350968	0.638432	0.00160934	0.143053	1	0.407596	0.638432	0.22407	0.549735	0.638432	0.143053	0.549735	0.058308	0.549735	0.407596	0.260222	0.549735	0.302208	0.0786414	0.638432	0.302208	0.407596	0.47336	0.638432	0.638432	0.549735	0.00458542	0.350968	0.302208	0.407596	0.47336	0.549735	0.47336
0.0786414	0.260222	0.260222	0.407596	0.166134	0.166134	0.123179	0.00618447	0.260222	0.0502072	0.00102745	0.0237661	0.22407	0.0502072	0.22407	0.350968	0.19294	1.60287	0.47336	0.000884709	0.106066	0.407596	1	0.47336	0.166134	0.407596	0.47336	0.106066	0.407596	0.0432319	0.407596	0.302208	0.19294	0.407596	0.22407	0.058308	0.47336	0.22407	0.302208	0.350968	0.47336	0.47336	0.407596	0.00339982	0.260222	0.22407	0.302208	0.350968	0.407596	0.350968
0.123179	0.407596	0.407596	0.638432	0.260222	0.260222	0.19294	0.00968696	0.407596	0.0786414	0.00160934	0.0372257	0.350968	0.106066	0.350968	0.549735	0.302208	0.407596	0.741441	0.00138575	0.166134	0.638432	0.47336	1	0.260222	0.638432	0.741441	0.166134	0.638432	0.0677157	0.638432	0.47336	0.302208	0.638432	0.350968	0.0913299	0.741441	0.350968	0.47336	0.549735	1	0.741441	0.638432	0.00532526	0.407596	0.350968	0.47336	0.549735	0.638432	0.549735
0.0432319	0.143053	0.260222	0.22407	0.0913299	0.0913299	0.0913299	0.00339982	0.143053	0.0276006	0.000761796	0.013065	0.123179	0.0276006	0.123179	0.19294	0.106066	0.143053	0.260222	0.000655959	0.058308	0.22407	0.166134	0.260222	1	0.22407	2.31449	0.058308	0.22407	2.23937	0.22407	0.166134	0.106066	0.22407	0.123179	0.0320539	0.260222	0.123179	0.166134	0.19294	0.260222	0.260222	0.22407	0.001869	0.143053	0.123179	0.166134	0.19294	0.22407	0.19294
0.106066	0.350968	0.350968	0.549735	0.22407	0.22407	0.166134	0.00834115	0.350968	0.0677157	0.00138575	0.0320539	0.302208	0.0677157	0.302208	0.47336	0.260222	0.350968	0.638432	0.00119323	0.143053	0.549735	0.407596	0.638432	0.22407	1	0.638432	0.143053	0.549735	0.058308	0.549735	0.407596	0.260222	0.549735	0.302208	0.0786414	0.638432	0.302208	0.407596	0.47336	0.638432	0.638432	0.549735	0.00458542	0.350968	0.302208	0.407596	0.47336	0.549735	0.47336
0.123179	0.407596	0.407596	0.638432	0.260222	0.260222	0.19294	2.4078	0.407596	0.0786414	0.00160934	0.0502072	0.350968	0.106066	0.350968	0.549735	0.302208	0.407596	0.741441	0.001869	0.166134	0.638432	0.47336	0.741441	2.31449	0.638432	1	0.166134	0.638432	3.19888	0.638432	0.47336	0.302208	0.638432	0.350968	0.0913299	0.741441	0.350968	0.47336	0.549735	0.741441	0.741441	0.638432	0.00532526	0.407596	0.350968	0.47336	0.549735	0.638432	0.549735
0.0276006	0.0913299	0.0913299	0.143053	0.058308	0.058308	0.0432319	0.00217055	0.0913299	0.0176211	0.000360604	0.00834115	0.106066	0.0176211	0.0786414	0.123179	0.0677157	0.0913299	0.166134	0.000310505	0.0372257	0.143053	0.106066	0.166134	0.058308	0.143053	0.166134	1	0.143053	0.015173	0.143053	0.106066	0.0677157	0.143053	0.0786414	0.0204643	0.166134	0.0786414	0.106066	0.123179	0.166134	0.166134	0.143053	0.00119323	0.0913299	0.0786414	0.106066	0.123179	0.143053	0.123179
0.106066	0.350968	0.350968	0.549735	0.22407	0.22407	0.166134	0.00834115	0.350968	0.0677157	0.00138575	0.0320539	0.302208	0.0677157	0.302208	0.47336	0.260222	0.350968	0.638432	0.00119323	0.143053	0.549735	0.407596	0.638432	0.22407	0.549735	0.638432	0.143053	1	0.058308	0.549735	0.407596	0.260222	0.549735	0.302208	0.0786414	0.638432	0.302208	0.407596	0.47336	0.638432	0.638432	0.549735	0.00458542	0.350968	0.302208	0.407596	0.47336	0.549735	0.47336
0.0112499	0.0372257	0.0372257	0.058308	0.0237661	0.0237661	0.0176211	2.45391	0.0372257	0.00718231	0.000146981	0.00339982	0.0320539	0.00718231	0.0320539	0.0502072	0.0276006	0.0372257	0.0677157	0.000126561	0.015173	0.058308	0.0432319	0.0677157	2.23937	0.058308	2.78653	0.015173	0.058308	1	0.058308	0.0432319	0.0276006	0.058308	0.0320539	0.00834115	0.0677157	0.0320539	0.0432319	0.0502072	0.0677157	0.0677157	0.058308	0.000486355	0.0372257	0.0320539	0.0432319	0.0502072	0.058308	0.0502072
0.106066	0.350968	0.350968	0.549735	0.22407	0.22407	0.166134	0.00834115	0.350968	0.0677157	0.00138575	0.0320539	0.302208	0.0677157	0.302208	0.47336	0.260222	0.350968	0.638432	0.00119323	0.143053	0.549735	0.407596	0.638432	0.22407	0.549735	0.638432	0.143053	0.549735	0.058308	1	0.407596	0.260222	0.549735	0.302208	0.0786414	0.638432	0.302208	0.407596	0.47336	0.638432	0.638432	0.549735	0.00458542	0.350968	0.302208	0.407596	0.47336	0.549735	0.47336
0.0786414	0.260222	0.260222	0.407596	0.166134	0.166134	0.123179	0.00618447	0.260222	0.0502072	0.00102745	0.0237661	0.22407	0.0502072	0.22407	0.350968	0.19294	0.260222	0.47336	0.000884709	0.106066	0.407596	0.302208	0.47336	0.166134	0.407596	0.47336	0.106066	0.407596	0.0432319	0.407596	1	0.19294	0.407596	0.22407	0.058308	0.47336	0.22407	0.302208	0.350968	0.47336	0.47336	0.407596	0.00339982	0.260222	0.22407	0.302208	0.350968	0.407596	0.350968
0.0502072	0.166134	0.166134	0.260222	0.106066	0.106066	0.0786414	0.00394836	0.166134	0.0320539	0.000884709	0.015173	0.143053	0.0320539	0.143053	0.22407	0.123179	0.166134	0.302208	0.000564827	0.0677157	0.260222	0.19294	0.302208	0.106066	0.260222	0.302208	0.0677157	0.260222	0.0276006	0.260222	0.19294	1	0.260222	0.143053	0.0372257	0.302208	0.143053	0.19294	0.22407	0.302208	0.302208	0.260222	0.00217055	0.166134	0.143053	0.19294	0.22407	0.260222	0.22407
0.106066	0.350968	0.350968	0.549735	0.22407	0.22407	0.166134	0.00834115	0.350968	0.0677157	0.00138575	0.0320539	0.302208	0.0677157	0.302208	0.47336	0.260222	0.350968	0.638432	0.00119323	0.143053	0.549735	0.407596	0.638432	0.22407	0.549735	0.638432	0.143053	0.549735	0.058308	0.549735	0.407596	0.260222	1	0.302208	0.0786414	0.638432	0.302208	0.407596	0.47336	0.638432	0.638432	0.549735	0.00458542	0.350968	0.302208	0.407596	0.47336	0.549735	0.47336
0.058308	0.19294	0.19294	0.302208	0.123179	0.123179	0.0913299	0.00458542	0.19294	0.0372257	0.000761796	0.0176211	0.166134	0.0372257	0.166134	0.260222	0.143053	0.19294	0.350968	0.000655959	0.0786414	0.302208	0.22407	0.350968	0.123179	0.302208	0.350968	0.0786414	0.302208	0.0320539	0.302208	0.22407	0.143053	0.302208	1	0.0432319	0.350968	0.166134	0.22407	0.260222	0.350968	0.350968	0.302208	0.00252076	0.19294	0.166134	0.22407	0.260222	0.302208	0.260222
0.015173	0.0502072	0.0502072	0.0786414	0.0320539	0.0320539	0.0237661	0.00119323	0.0502072	0.00968696	0.000198236	0.00458542	0.0432319	0.00968696	0.058308	0.0677157	0.0372257	0.0502072	0.0913299	0.000170695	0.0204643	0.0786414	0.058308	0.0913299	0.0320539	0.0786414	0.0913299	0.0204643	0.0786414	0.00834115	0.0786414	0.058308	0.0372257	0.0786414	0.0432319	1	0.0913299	0.058308	0.058308	0.0677157	0.0913299	0.0913299	0.0786414	0.000655959	0.0502072	0.0432319	0.058308	0.0677157	0.106066	0.0677157
0.123179	0.407596	0.407596	0.638432	0.260222	0.260222	0.19294	0.00968696	0.407596	0.0786414	0.00160934	0.0372257	0.350968	0.0786414	0.350968	0.549735	0.302208	0.407596	0.741441	0.00138575	0.166134	0.638432	0.47336	0.741441	0.260222	0.638432	0.741441	0.166134	0.638432	0.0677157	0.638432	0.47336	0.302208	0.638432	0.350968	0.0913299	1	0.350968	0.47336	0.549735	0.741441	0.741441	0.638432	0.00532526	0.407596	0.350968	0.47336	0.549735	0.638432	0.549735
0.058308	0.19294	0.19294	0.302208	0.123179	0.123179	0.0913299	0.00458542	0.19294	0.0372257	0.000761796	0.0176211	0.166134	0.0372257	0.22407	0.260222	0.143053	0.19294	0.350968	0.000655959	0.0786414	0.302208	0.22407	0.350968	0.123179	0.302208	0.350968	0.0786414	0.302208	0.0320539	0.302208	0.22407	0.143053	0.302208	0.166134	0.058308	0.350968	1	0.302208	0.260222	0.350968	0.350968	0.302208	0.00252076	0.19294	0.166134	0.22407	0.260222	0.407596	0.260222
0.0786414	0.260222	0.260222	0.407596	0.166134	0.166134	0.123179	0.00618447	0.260222	0.0502072	0.00102745	0.0237661	0.22407	0.0502072	0.22407	0.350968	0.19294	0.260222	0.47336	0.000884709	0.106066	0.407596	0.302208	0.47336	0.166134	0.407596	0.47336	0.106066	0.407596	0.0432319	0.407596	0.302208	0.19294	0.407596	0.22407	0.058308	0.47336	0.302208	1	0.350968	0.47336	0.47336	0.407596	0.00339982	0.260222	0.22407	0.302208	0.350968	0.407596	0.350968
0.0913299	0.302208	0.302208	0.47336	0.19294	0.19294	0.143053	0.00718231	0.302208	0.058308	0.00119323	0.0276006	0.260222	0.058308	0.260222	0.407596	0.22407	0.302208	0.549735	0.00102745	0.123179	0.47336	0.350968	0.549735	0.19294	0.47336	0.549735	0.123179	0.47336	0.0502072	0.47336	0.350968	0.22407	0.47336	0.260222	0.0677157	0.549735	0.260222	0.350968	1	0.549735	0.549735	0.47336	0.00394836	0.302208	0.260222	0.350968	0.407596	2.98512	0.407596
0.123179	0.407596	0.407596	0.638432	0.260222	0.260222	0.19294	0.00968696	0.407596	0.0786414	0.00160934	0.0372257	0.350968	0.106066	0.350968	0.549735	0.302208	0.407596	0.741441	0.00138575	0.166134	0.638432	0.47336	1	0.260222	0.638432	0.741441	0.166134	0.638432	0.0677157	0.638432	0.47336	0.302208	0.638432	0.350968	0.0913299	0.741441	0.350968	0.47336	0.549735	1	0.741441	0.638432	0.00532526	0.407596	0.350968	0.47336	0.549735	0.638432	0.549735
0.123179	0.407596	0.407596	0.638432	0.260222	0.260222	0.19294	0.00968696	0.407596	0.0786414	0.00160934	0.0372257	0.350968	0.0786414	0.350968	0.549735	0.302208	0.407596	0.741441	0.00138575	0.166134	0.638432	0.47336	0.741441	0.260222	0.638432	0.741441	0.166134	0.638432	0.0677157	0.638432	0.47336	0.302208	0.638432	0.350968	0.0913299	0.741441	0.350968	0.47336	0.549735	0.741441	1	0.638432	0.00532526	0.407596	0.350968	0.47336	0.549735	0.638432	0.549735
0.106066	0.350968	0.350968	0.549735	0.22407	0.22407	0.166134	0.00834115	0.350968	0.0677157	0.00138575	0.0320539	0.302208	0.0677157	0.302208	0.47336	0.260222	0.350968	0.638432	0.00119323	0.143053	0.549735	0.407596	0.638432	0.22407	0.549735	0.638432	0.143053	0.549735	0.058308	0.549735	0.407596	0.260222	0.549735	0.302208	0.0786414	0.638432	0.302208	0.407596	0.47336	0.638432	0.638432	1	0.00458542	0.350968	0.302208	0.407596	0.47336	0.549735	0.47336
0.000884709	0.00292748	0.00394836	0.00458542	0.001869	0.001869	0.00138575	6.95747e-05	0.00292748	0.000761796	1.15588e-05	0.000360604	0.00252076	0.00102745	0.00252076	0.00532526	0.00217055	0.00292748	0.00532526	9.9529e-06	0.00119323	0.00458542	0.00339982	0.00532526	0.001869	0.00458542	0.00532526	0.00119323	0.00458542	0.000486355	0.00458542	0.00339982	0.00217055	0.00458542	0.00252076	0.000655959	0.00532526	0.00252076	0.00339982	0.00394836	0.00532526	0.00532526	0.00458542	1	0.00292748	0.00252076	0.00339982	0.00394836	0.00458542	0.00394836
0.0677157	0.22407	0.22407	0.350968	0.143053	0.143053	0.106066	0.00532526	0.22407	0.0432319	0.000884709	0.0204643	0.19294	0.0432319	0.19294	0.302208	0.166134	0.22407	0.407596	0.000761796	0.0913299	0.350968	0.260222	0.407596	0.143053	0.350968	0.407596	0.0913299	0.350968	0.0372257	0.350968	0.260222	0.166134	0.350968	0.19294	0.0502072	0.407596	0.19294	0.260222	0.302208	0.407596	0.407596	0.350968	0.00292748	1	0.19294	0.260222	0.302208	0.350968	0.302208
0.058308	0.19294	0.19294	0.302208	0.123179	0.123179	0.0913299	0.00458542	0.19294	0.0372257	0.000761796	0.0176211	0.166134	0.0502072	0.166134	0.260222	0.143053	0.19294	0.350968	0.000655959	0.0786414	0.302208	0.22407	0.350968	0.123179	0.302208	0.350968	0.0786414	0.302208	0.0320539	0.302208	0.22407	0.143053	0.302208	0.166134	0.0432319	0.350968	0.166134	0.22407	0.260222	0.350968	0.350968	0.302208	0.00252076	0.19294	1	0.22407	0.260222	0.302208	0.260222
0.0786414	0.260222	0.260222	0.407596	0.166134	0.166134	0.123179	0.00618447	0.260222	0.0502072	0.00102745	0.0237661	0.22407	0.0502072	0.22407	0.350968	0.19294	0.260222	0.47336	0.000884709	0.106066	0.407596	0.302208	0.47336	0.166134	0.407596	0.47336	0.106066	0.407596	0.0432319	0.407596	0.302208	0.19294	0.407596	0.22407	0.058308	0.47336	0.22407	0.302208	0.350968	0.47336	0.47336	0.407596	0.00339982	0.260222	0.22407	1	0.350968	0.407596	0.350968
0.0913299	0.302208	0.302208	0.47336	0.19294	0.19294	0.143053	0.00718231	0.302208	0.058308	0.00119323	0.0276006	0.260222	0.058308	0.260222	0.407596	0.22407	0.302208	0.549735	0.00102745	0.123179	0.47336	0.350968	0.549735	0.19294	0.47336	0.549735	0.123179	0.47336	0.0502072	0.47336	0.350968	0.22407	0.47336	0.260222	0.0677157	0.549735	0.260222	0.350968	0.407596	0.549735	0.549735	0.47336	0.00394836	0.302208	0.260222	0.350968	1	0.47336	0.407596
0.106066	0.350968	0.350968	0.549735	0.22407	0.22407	0.166134	0.00834115	0.350968	0.0677157	0.00138575	0.0320539	0.302208	0.0677157	0.407596	0.47336	0.260222	0.350968	0.638432	0.00119323	0.143053	0.549735	0.407596	0.638432	0.22407	0.549735	0.638432	0.143053	0.549735	0.058308	0.549735	0.407596	0.260222	0.549735	0.302208	0.106066	0.638432	2.46517	0.407596	2.98512	0.638432	0.638432	0.549735	0.00458542	0.350968	0.302208	0.407596	0.47336	1	0.638432
0.0913299	0.302208	0.302208	0.47336	0.260222	0.19294	0.143053	0.00718231	0.302208	0.0786414	0.00160934	0.0372257	0.260222	0.0786414	0.260222	0.407596	0.22407	0.302208	0.549735	0.00138575	0.123179	0.47336	0.350968	0.549735	0.19294	0.47336	0.549735	0.123179	0.47336	0.0502072	0.47336	0.350968	0.22407	0.47336	0.260222	0.0677157	0.549735	0.260222	0.350968	0.407596	0.549735	0.549735	0.47336	0.00394836	0.302208	0.260222	0.350968	0.407596	0.638432	1
0.0677157	0.22407	0.22407	0.350968	0.143053	0.143053	0.106066	0.00532526	0.22407	0.0432319	0.000884709	0.0204643	0.19294	0.0432319	0.19294	0.302208	0.166134	0.22407	0.407596	0.000761796	0.0913299	0.350968	0.260222	0.407596	0.143053	0.350968	0.407596	0.0913299	0.350968	0.0372257	0.350968	0.260222	0.166134	0.350968	0.19294	0.0502072	0.407596	0.19294	0.260222	0.302208	0.407596	0.407596	0.350968	0.00292748	0.22407	0.19294	0.260222	0.302208	0.350968	0.302208
0.0677157	0.22407	0.22407	0.350968	0.143053	0.143053	0.106066	0.00532526	0.22407	0.0432319	0.000884709	0.0204643	0.19294	0.0432319	0.19294	0.302208	0.166134	0.22407	0.407596	0.000761796	0.0913299	0.350968	0.260222	0.407596	0.143053	0.350968	0.407596	0.0913299	0.350968	0.0372257	0.350968	0.260222	0.166134	0.350968	0.19294	0.0502072	0.407596	0.19294	0.260222	0.302208	0.407596	0.407596	0.350968	0.00292748	0.22407	0.19294	0.260222	0.302208	0.350968	0.302208
0.123179	0.407596	0.407596	0.638432	0.260222	0.260222	0.19294	0.00968696	0.407596	0.0786414	0.00160934	0.0372257	0.350968	0.0786414	0.350968	0.549735	0.302208	0.407596	0.741441	0.00138575	0.166134	0.638432	0.47336	0.741441	0.260222	0.638432	0.741441	0.166134	0.638432	0.0677157	0.638432	0.47336	0.302208	0.638432	0.350968	0.0913299	0.741441	0.350968	0.47336	0.549735	0.741441	0.741441	0.638432	0.00532526	0.407596	0.350968	0.47336	0.549735	0.638432	0.549735
0.0502072	0.166134	0.166134	0.260222	0.106066	0.106066	0.106066	0.00394836	0.166134	0.0320539	0.000884709	0.0204643	0.143053	0.0320539	0.143053	0.22407	0.123179	0.166134	0.302208	0.000564827	0.0677157	0.260222	0.19294	0.302208	0.106066	0.260222	0.302208	0.0677157	0.260222	0.0276006	0.260222	0.19294	0.123179	0.260222	0.143053	0.0372257	0.302208	0.143053	0.19294	0.22407	0.302208	0.302208	0.260222	0.00217055	0.166134	0.143053	0.19294	0.22407	0.260222	0.22407
0.058308	0.19294	0.19294	0.302208	0.123179	0.123179	0.0913299	0.00458542	0.19294	0.0372257	0.000761796	0.0176211	0.166134	0.0372257	0.166134	0.260222	0.143053	0.19294	0.350968	0.000655959	0.0786414	0.302208	0.22407	0.350968	0.123179	0.302208	0.350968	0.0786414	0.302208	0.0320539	0.302208	0.22407	0.143053	0.302208	0.166134	0.0432319	0.350968	0.166134	0.22407	0.260222	0.350968	0.350968	0.302208	0.00252076	0.19294	0.166134	0.22407	0.260222	0.302208	0.260222
0.0320539	0.106066	0.106066	0.166134	0.0677157	0.0677157	0.0502072	0.00252076	0.106066	0.0204643	0.000418786	0.00968696	0.0913299	0.0204643	0.0913299	0.143053	0.0786414	0.106066	0.19294	0.000486355	0.0432319	0.166134	0.123179	0.19294	0.0677157	0.166134	0.19294	0.0432319	0.166134	0.0176211	0.166134	0.123179	0.0786414	0.166134	0.0913299	0.0237661	0.19294	0.0913299	0.123179	0.143053	0.19294	0.19294	0.166134	0.00138575	0.106066	0.0913299	0.123179	0.143053	0.166134	0.143053
0.0913299	0.302208	0.302208	0.47336	0.19294	0.19294	0.143053	0.00718231	0.302208	0.058308	0.00119323	0.0276006	0.260222	0.058308	0.350968	0.407596	0.22407	0.302208	0.549735	0.00102745	0.123179	0.47336	0.350968	0.549735	0.19294	0.47336	0.549735	0.123179	0.47336	0.0502072	0.47336	0.350968	0.22407	0.47336	0.260222	0.0913299	0.549735	0.350968	0.350968	0.407596	0.549735	0.549735	0.47336	0.00394836	0.302208	0.260222	0.350968	0.407596	0.638432	0.407596
0.123179	0.407596	0.407596	0.638432	0.260222	0.260222	0.19294	0.00968696	0.407596	0.0786414	0.00160934	0.0372257	0.350968	0.0786414	0.350968	0.549735	0.302208	0.407596	0.741441	0.00138575	0.166134	0.638432	0.47336	0.741441	0.260222	0.638432	0.741441	0.166134	0.638432	0.0677157	0.638432	0.47336	0.302208	0.638432	0.350968	0.0913299	0.741441	0.350968	0.47336	0.549735	0.741441	0.741441	0.638432	0.00532526	0.407596	0.350968	0.47336	0.549735	0.638432	0.549735
0.0432319	0.143053	0.143053	0.22407	0.0913299	0.0913299	0.0677157	0.00339982	0.143053	0.0276006	0.000564827	0.013065	0.123179	0.0276006	0.166134	0.19294	0.106066	0.143053	0.260222	0.000486355	0.058308	0.22407	0.166134	0.260222	0.0913299	0.22407	0.260222	0.058308	0.22407	0.0237661	0.22407	0.166134	0.106066	0.22407	0.123179	0.0432319	0.260222	1.53787	0.166134	1.80042	0.260222	0.260222	0.22407	0.001869	0.143053	0.123179	0.166134	0.19294	1.79473	1.66602
0.058308	0.19294	0.19294	0.302208	0.123179	0.123179	0.0913299	0.00458542	0.19294	0.0372257	0.000761796	0.0176211	0.166134	0.0372257	0.166134	0.260222	0.143053	0.19294	0.350968	0.000655959	0.0786414	0.302208	0.22407	0.350968	0.123179	0.302208	0.350968	0.0786414	0.302208	0.0320539	0.302208	0.22407	0.143053	0.302208	0.166134	0.0432319	0.350968	0.166134	0.22407	0.260222	0.350968	0.350968	0.302208	0.00252076	0.19294	0.166134	0.22407	0.260222	0.302208	0.260222
0.0432319	0.143053	0.143053	0.22407	0.0913299	0.0913299	0.0677157	0.00339982	0.143053	0.0276006	0.000564827	0.013065	0.123179	0.0276006	0.123179	0.19294	0.106066	0.143053	0.260222	0.000486355	0.058308	0.22407	0.166134	0.260222	0.0913299	0.22407	0.260222	0.058308	0.22407	0.0237661	0.22407	0.166134	0.106066	0.22407	0.123179	0.0320539	0.260222	0.123179	0.166134	0.19294	0.260222	0.260222	0.22407	0.001869	0.143053	0.123179	0.166134	0.19294	0.22407	0.19294
0.0432319	0.143053	0.143053	0.22407	0.0913299	0.0913299	0.0677157	0.00339982	0.143053	0.0276006	0.000564827	0.013065	0.123179	0.0276006	0.123179	0.19294	0.106066	0.143053	0.260222	0.000486355	0.058308	0.22407	0.166134	0.260222	0.0913299	0.22407	0.260222	0.058308	0.22407	0.0237661	0.22407	0.166134	0.106066	0.22407	0.123179	0.0320539	0.260222	0.123179	0.166134	0.19294	0.260222	0.260222	0.22407	0.001869	0.143053	0.123179	0.166134	0.19294	0.22407	0.19294
0.106066	0.350968	0.350968	0.549735	0.302208	0.22407	0.166134	0.00834115	0.350968	0.0677157	0.001869	0.0320539	0.302208	0.0677157	0.302208	0.47336	0.260222	0.350968	0.638432	0.00119323	0.143053	0.549735	0.407596	0.638432	0.22407	0.549735	0.638432	0.143053	0.549735	0.058308	0.549735	0.407596	0.260222	0.549735	0.302208	0.0786414	0.638432	0.302208	0.407596	0.47336	0.638432	0.638432	0.549735	0.00458542	0.350968	0.302208	0.407596	0.47336	0.549735	0.47336
0.0432319	0.106066	0.106066	0.166134	0.0677157	0.0677157	0.0502072	1.916	0.106066	0.0204643	0.000418786	0.013065	0.0913299	0.0276006	0.0913299	0.143053	0.0786414	0.106066	0.19294	0.000486355	0.0432319	0.166134	0.123179	0.19294	1.78054	0.166134	2.2313	0.0432319	0.166134	2.19387	0.166134	0.123179	0.0786414	0.166134	0.0913299	0.0237661	0.19294	0.0913299	0.123179	0.143053	0.19294	0.19294	0.166134	0.00138575	0.106066	0.0913299	0.123179	0.143053	0.166134	0.143053
0.0432319	0.143053	0.143053	0.22407	0.0913299	0.0913299	0.0677157	0.00339982	0.143053	0.0276006	0.000564827	0.013065	0.123179	0.0276006	0.123179	0.19294	0.106066	0.143053	0.260222	0.000486355	0.058308	0.22407	0.166134	0.260222	0.0913299	0.22407	0.260222	0.058308	0.22407	0.0237661	0.22407	0.166134	0.106066	0.22407	0.123179	0.0320539	0.260222	0.123179	0.166134	0.19294	0.260222	0.260222	0.22407	0.001869	0.143053	0.123179	0.166134	0.19294	0.22407	0.19294
0.013065	0.0432319	0.0432319	0.0677157	0.0276006	0.0276006	0.0204643	0.00102745	0.0432319	0.00834115	0.000230221	0.00394836	0.0372257	0.00834115	0.0372257	0.058308	0.0320539	0.0432319	0.0786414	0.000146981	0.0176211	0.0677157	0.0502072	0.0786414	0.0276006	0.0677157	0.0786414	0.0176211	0.0677157	0.00718231	0.0677157	0.0502072	0.0320539	0.0677157	0.0372257	0.00968696	0.0786414	0.0372257	0.0502072	0.058308	0.0786414	0.0786414	0.0677157	0.000564827	0.0432319	0.0372257	0.0502072	0.058308	0.0677157	0.058308
0.123179	0.407596	0.407596	0.638432	0.260222	0.260222	0.19294	0.00968696	0.407596	0.0786414	0.00160934	0.0372257	0.350968	0.0786414	0.350968	0.549735	0.302208	0.407596	0.741441	0.00138575	0.166134	0.638432	0.47336	0.741441	0.260222	0.638432	0.741441	0.166134	0.638432	0.0677157	0.638432	0.47336	0.302208	0.638432	0.350968	0.0913299	0.741441	0.350968	0.47336	0.549735	0.741441	0.741441	0.638432	0.00532526	0.407596	0.350968	0.47336	0.549735	0.638432	0.549735
0.123179	0.407596	0.407596	0.638432	0.260222	0.260222	0.19294	0.00968696	0.407596	0.0786414	0.00160934	0.0372257	0.350968	0.0786414	0.350968	0.549735	0.302208	0.407596	0.741441	0.00138575	0.166134	0.638432	0.47336	0.741441	0.260222	0.638432	0.741441	0.166134	0.638432	0.0677157	0.638432	0.47336	0.302208	0.638432	0.350968	0.0913299	0.741441	0.350968	0.47336	0.549735	0.741441	0.741441	0.638432	0.00532526	0.407596	0.350968	0.47336	0.549735	0.638432	0.549735
0.123179	0.407596	0.407596	0.638432	0.260222	0.260222	0.19294	0.00968696	0.407596	0.0786414	0.00160934	0.0372257	0.350968	0.0786414	0.47336	0.549735	0.302208	0.407596	0.741441	0.00138575	0.166134	0.638432	0.47336	0.741441	0.260222	0.638432	0.741441	0.166134	0.638432	0.0677157	0.638432	0.47336	0.302208	0.638432	0.350968	0.123179	0.741441	0.47336	0.47336	0.549735	0.741441	0.741441	0.638432	0.00532526	0.407596	0.350968	0.47336	0.549735	0.86107	0.549735
0.166134	0.407596	0.407596	0.638432	0.260222	0.260222	0.19294	0.00968696	0.407596	0.0786414	0.00160934	0.0502072	0.350968	0.106066	0.350968	0.549735	0.302208	0.407596	0.741441	0.001869	0.166134	0.638432	0.47336	0.741441	0.260222	0.638432	0.741441	0.166134	0.638432	0.0677157	0.638432	0.47336	0.302208	0.638432	0.350968	0.0913299	0.741441	0.350968	0.47336	0.549735	0.741441	0.741441	0.638432	0.00532526	0.407596	0.350968	0.47336	0.549735	0.638432	0.549735
0.0913299	0.22407	0.22407	0.350968	0.260222	0.143053	0.106066	0.00532526	0.22407	0.058308	0.00119323	0.0276006	0.19294	0.058308	0.19294	0.302208	0.166134	0.22407	0.407596	0.00102745	0.0913299	0.350968	0.260222	0.407596	0.143053	0.350968	0.407596	0.0913299	0.350968	0.0372257	0.350968	0.260222	0.166134	0.350968	0.19294	0.0502072	0.407596	0.19294	0.260222	0.302208	0.407596	0.407596	0.350968	0.00292748	0.22407	0.19294	0.260222	0.302208	0.350968	0.407596
0.0677157	0.22407	0.22407	0.350968	0.143053	0.143053	0.106066	0.00532526	0.22407	0.0432319	0.000884709	0.0204643	0.19294	0.0432319	0.19294	0.302208	0.166134	0.22407	0.407596	0.000761796	0.0913299	0.350968	0.260222	0.407596	0.143053	0.350968	0.407596	0.0913299	0.350968	0.0372257	0.350968	0.260222	0.166134	0.350968	0.19294	0.0502072	0.407596	0.19294	0.260222	0.302208	0.407596	0.407596	0.350968	0.00292748	0.22407	0.19294	0.260222	0.302208	0.350968	0.302208
0.0677157	0.22407	0.22407	0.350968	0.143053	0.143053	0.106066	0.00532526	0.22407	0.0432319	0.000884709	0.0204643	0.19294	0.0432319	0.19294	0.302208	0.166134	0.22407	0.407596	0.000761796	0.0913299	0.350968	0.260222	0.407596	0.143053	0.350968	0.407596	0.0913299	0.350968	0.0372257	0.350968	0.260222	0.166134	0.350968	0.19294	0.0502072	0.407596	0.19294	0.260222	0.302208	0.407596	0.407596	0.350968	0.00292748	0.22407	0.19294	0.260222	0.302208	0.350968	0.302208
0.123179	0.407596	0.407596	0.638432	0.260222	0.260222	0.19294	0.00968696	0.407596	0.0786414	0.00160934	0.0372257	0.350968	0.0786414	0.350968	0.549735	0.302208	0.407596	0.741441	0.00138575	0.166134	0.638432	0.47336	0.741441	0.260222	0.638432	0.741441	0.166134	0.638432	0.0677157	0.638432	0.47336	0.302208	0.638432	0.350968	0.0913299	0.741441	0.350968	0.47336	0.549735	0.741441	0.741441	0.638432	0.00532526	0.407596	0.350968	0.47336	0.549735	0.638432	0.549735
0.058308	0.19294	0.19294	0.302208	0.123179	0.123179	0.0913299	0.00458542	0.19294	0.0372257	0.000761796	0.0176211	0.166134	0.0372257	0.166134	0.260222	0.143053	0.19294	0.350968	0.000655959	0.0786414	0.302208	0.22407	0.350968	0.123179	0.302208	0.350968	0.0786414	0.302208	0.0320539	0.302208	0.22407	0.143053	0.302208	0.166134	0.0432319	0.350968	0.166134	0.22407	0.260222	0.350968	0.350968	0.302208	0.00252076	0.19294	0.166134	0.22407	0.260222	0.302208	0.260222
0.0913299	0.302208	0.302208	0.47336	0.19294	0.19294	0.143053	0.00718231	0.302208	0.058308	0.00119323	0.0276006	0.260222	0.058308	0.260222	0.407596	0.22407	0.302208	0.549735	0.00102745	0.123179	0.47336	0.350968	0.549735	0.19294	0.47336	0.549735	0.123179	0.47336	0.0502072	0.47336	0.350968	0.22407	0.47336	0.260222	0.0677157	0.549735	0.260222	0.350968	0.407596	0.549735	0.549735	0.47336	0.00394836	0.302208	0.260222	0.350968	0.407596	0.47336	0.407596
0.123179	0.407596	0.407596	0.638432	0.260222	0.260222	0.19294	0.00968696	0.407596	0.0786414	0.00160934	0.0372257	0.350968	0.0786414	0.350968	0.549735	0.302208	0.407596	0.741441	0.00138575	0.166134	0.638432	0.47336	0.741441	0.260222	0.638432	0.741441	0.166134	0.638432	0.0677157	0.638432	0.47336	0.302208	0.638432	0.350968	0.0913299	0.741441	0.350968	0.47336	0.549735	0.741441	0.741441	0.638432	0.00532526	0.407596	0.350968	0.47336	0.549735	0.638432	0.549735
0.0677157	0.22407	0.22407	0.350968	0.143053	0.143053	0.106066	0.00532526	0.22407	0.0432319	0.000884709	0.0204643	0.19294	0.0432319	0.19294	0.302208	0.166134	0.22407	0.407596	0.000761796	0.0913299	0.350968	0.260222	0.407596	0.143053	0.350968	0.407596	0.0913299	0.350968	0.0372257	0.350968	0.260222	0.166134	0.350968	0.19294	0.0502072	0.407596	0.19294	0.260222	0.302208	0.407596	0.407596	0.350968	0.00292748	0.22407	0.19294	0.260222	0.302208	0.350968	0.302208
0.0372257	0.123179	0.123179	0.19294	0.0786414	0.0786414	0.058308	0.00292748	0.123179	0.0237661	0.000486355	0.0112499	0.106066	0.0237661	0.106066	0.166134	0.0913299	0.123179	0.22407	0.000418786	0.0502072	0.19294	0.143053	0.22407	0.0786414	0.19294	0.22407	0.0502072	0.19294	0.0204643	0.19294	0.143053	0.0913299	0.19294	0.143053	0.0276006	0.22407	0.106066	0.143053	0.166134	0.22407	0.22407	0.19294	0.00160934	0.123179	0.106066	0.143053	0.166134	0.19294	0.166134
0.0237661	0.0786414	0.0786414	0.123179	0.0502072	0.0502072	0.0372257	0.001869	0.0786414	0.015173	0.000310505	0.00718231	0.0677157	0.015173	0.0677157	0.106066	0.058308	0.0786414	0.143053	0.000267366	0.0320539	0.123179	0.0913299	0.143053	0.0502072	0.123179	0.143053	0.0320539	0.123179	0.013065	0.123179	0.0913299	0.058308	0.123179	0.0677157	0.0176211	0.143053	0.0677157	0.0913299	0.106066	0.143053	0.143053	0.123179	0.00102745	0.0786414	0.0677157	0.0913299	0.106066	0.166134	0.143053
0.0913299	0.302208	0.302208	0.47336	0.19294	0.19294	0.143053	0.00718231	0.302208	0.058308	0.00119323	0.0276006	0.260222	0.058308	0.260222	0.407596	0.22407	0.302208	0.549735	0.00102745	0.123179	0.47336	0.350968	0.549735	0.19294	0.47336	0.549735	0.123179	0.47336	0.0502072	0.47336	0.350968	0.22407	0.47336	0.260222	0.0677157	0.549735	0.260222	0.350968	0.407596	0.549735	0.549735	0.47336	0.00394836	0.302208	0.260222	0.350968	0.407596	0.47336	0.407596
0.123179	0.407596	0.407596	0.638432	0.350968	0.260222	0.19294	0.00968696	0.407596	0.106066	0.00217055	0.0502072	0.350968	0.106066	0.350968	0.549735	0.302208	0.407596	0.741441	0.001869	0.166134	0.638432	0.47336	0.741441	0.260222	0.638432	0.741441	0.166134	0.638432	0.0677157	0.638432	0.47336	0.302208	0.638432	0.350968	0.0913299	0.741441	0.350968	0.47336	0.549735	0.741441	0.741441	0.638432	0.00532526	0.407596	0.350968	0.47336	0.549735	0.638432	0.741441
0.123179	0.407596	0.407596	0.638432	0.350968	0.260222	0.19294	0.00968696	0.407596	0.106066	0.00217055	0.0502072	0.350968	0.106066	0.350968	0.549735	0.302208	0.407596	0.741441	0.001869	0.166134	0.638432	0.47336	0.741441	0.260222	0.638432	0.741441	0.166134	0.638432	0.0677157	0.638432	0.47336	0.302208	0.638432	0.350968	0.0913299	0.741441	0.350968	0.47336	0.549735	0.741441	0.741441	0.638432	0.00532526	0.407596	0.350968	0.47336	0.549735	0.638432	0.741441
0.123179	0.407596	0.407596	0.638432	0.350968	0.260222	0.19294	0.00968696	0.407596	0.106066	0.00217055	0.0502072	0.350968	0.106066	0.350968	0.549735	0.302208	0.407596	0.741441	0.001869	0.166134	0.638432	0.47336	0.741441	0.260222	0.638432	0.741441	0.166134	0.638432	0.0677157	0.638432	0.47336	0.302208	0.638432	0.350968	0.0913299	0.741441	0.350968	0.47336	0.549735	0.741441	0.741441	0.638432	0.00532526	0.407596	0.350968	0.47336	0.549735	0.638432	0.741441
0.123179	0.407596	0.407596	0.638432	0.260222	0.260222	0.19294	0.00968696	0.407596	0.0786414	0.00160934	0.0372257	0.350968	0.0786414	0.350968	0.549735	0.302208	0.407596	0.741441	0.00138575	0.166134	0.638432	0.47336	0.741441	0.260222	0.638432	0.741441	0.166134	0.638432	0.0677157	0.638432	0.47336	0.302208	0.638432	0.350968	0.0913299	0.741441	0.350968	0.47336	0.549735	0.741441	0.741441	0.638432	0.00532526	0.407596	0.350968	0.47336	0.549735	0.638432	0.549735
0.106066	0.350968	0.350968	0.549735	0.22407	0.22407	0.166134	0.00834115	0.350968	0.0677157	0.00138575	0.0320539	0.302208	0.0677157	0.302208	0.47336	0.260222	0.350968	0.638432	0.00119323	0.143053	0.549735	0.407596	0.638432	0.22407	0.549735	0.638432	0.143053	0.549735	0.058308	0.549735	0.407596	0.260222	0.549735	0.302208	0.0786414	0.638432	0.302208	0.407596	0.47336	0.638432	0.638432	0.549735	0.00458542	0.350968	0.302208	0.407596	0.47336	0.549735	0.47336
0.123179	0.407596	0.407596	0.638432	0.260222	0.260222	0.19294	0.00968696	0.407596	0.0786414	0.00160934	0.0372257	0.350968	0.0786414	0.350968	0.549735	0.302208	0.407596	0.741441	0.00138575	0.166134	0.638432	0.47336	0.741441	0.260222	0.638432	0.741441	0.166134	0.638432	0.0677157	0.638432	0.47336	0.302208	0.638432	0.350968	0.0913299	0.741441	0.350968	0.47336	0.549735	0.741441	0.741441	0.638432	0.00532526	0.407596	0.350968	0.47336	0.549735	0.638432	0.549735
0.123179	0.407596	0.407596	0.638432	0.260222	0.260222	0.19294	0.013065	0.407596	0.0786414	0.00160934	0.0372257	0.350968	0.0786414	0.350968	0.549735	0.302208	0.407596	0.741441	0.00138575	0.166134	0.638432	0.47336	0.741441	0.260222	0.638432	0.741441	0.166134	0.638432	0.0677157	0.638432	0.47336	0.302208	0.638432	0.350968	0.0913299	0.741441	0.350968	0.47336	0.549735	0.741441	0.741441	0.638432	0.00532526	0.407596	0.350968	0.47336	0.549735	0.638432	0.549735
0.106066	0.350968	0.350968	0.549735	0.22407	0.22407	0.166134	0.00834115	0.350968	0.0677157	0.00138575	0.0320539	0.302208	0.0677157	0.302208	0.47336	0.260222	0.350968	0.638432	0.00119323	0.143053	0.549735	0.407596	0.638432	0.22407	0.549735	0.638432	0.143053	0.549735	0.058308	0.549735	0.407596	0.260222	0.549735	0.302208	0.0786414	0.638432	0.302208	0.407596	0.86107	0.638432	0.638432	0.549735	0.00458542	0.350968	0.302208	0.407596	0.47336	0.549735	0.47336
[truncated: 39 more columns]
