# Supplementary material for: iCDA-CGR: Identification of circRNA-disease associations based on Chaos Game Representation
Source: PLoS Comput Biol. 2020 May 18;16(5):e1007872. doi: 10.1371/journal.pcbi.1007872 (PMC7259804; doi:10.1371/journal.pcbi.1007872)
Supplement: S6 Table — (XLSX) [file pcbi.1007872.s006.xlsx]

## Sheet: Sheet
1	0.679355	0.873068	0.800234	0.704247	0.515668	0.174706	0.122399	0.174706	0.174706	0.174706	0.393224	0.0846507	0.174706	0.0730808	0.122399	0.174706	0.174706	0.122399	0.174706	0.0529452	0.461165	0.738283	0.846731	0.415208	0.501007	0.855724	0.905532	0.174706	0.682736	0.654216	0.878908	0.754635	0.706352	0.866148	0.856033	0.707762	0.67112	0.745461	0.905779	0.895655	0.791157	0.833529	0.867073	0.90672	0.833578	0.761985	0.743855	0.658354	0.884817
0.679355	1	0.784706	0.863428	0.478596	0.391821	0.10004	0.0904824	0.10004	0.10004	0.10004	0.344819	0.0835851	0.10004	0.0411645	0.0904824	0.10004	0.10004	0.0904824	0.10004	0.0210289	0.358061	0.664796	0.653955	0.299775	0.518368	0.628271	0.7235	0.10004	0.618618	0.558548	0.761304	0.707448	0.642348	0.589774	0.585234	0.581128	0.564155	0.660956	0.729429	0.623296	0.592745	0.609031	0.744777	0.684884	0.712334	0.682664	0.49904	0.599119	0.657932
0.873068	0.784706	1	0.852907	0.715239	0.496347	0.122399	0.10004	0.122399	0.122399	0.122399	0.487423	0.0839042	0.122399	0.0507219	0.10004	0.122399	0.122399	0.10004	0.122399	0.0305863	0.508486	0.742551	0.795045	0.42955	0.540059	0.830968	0.90153	0.122399	0.772134	0.716125	0.840659	0.775905	0.733557	0.812944	0.776442	0.757226	0.66696	0.76489	0.913122	0.816042	0.810121	0.825741	0.904216	0.881253	0.797917	0.720748	0.655548	0.759224	0.841361
0.800234	0.863428	0.852907	1	0.708776	0.527939	0.10004	0.0904824	0.10004	0.10004	0.10004	0.377454	0.0835851	0.10004	0.0411645	0.0904824	0.10004	0.10004	0.0904824	0.10004	0.0210289	0.447717	0.700616	0.7182	0.383924	0.467015	0.689378	0.820256	0.10004	0.66298	0.59747	0.827797	0.738863	0.610718	0.769276	0.718364	0.61046	0.565008	0.762162	0.836969	0.776721	0.742386	0.8009	0.797036	0.79712	0.839194	0.754695	0.581313	0.645746	0.789471
0.704247	0.478596	0.715239	0.708776	1	0.537768	0.174706	0.122399	0.174706	0.174706	0.174706	0.534872	0.0846507	0.174706	0.0730808	0.122399	0.174706	0.174706	0.122399	0.174706	0.0529452	0.70257	0.650904	0.621326	0.465726	0.531149	0.634881	0.76631	0.174706	0.646493	0.608147	0.673138	0.552604	0.594269	0.758543	0.698981	0.495413	0.477134	0.810458	0.705967	0.647645	0.679079	0.821075	0.633174	0.71474	0.706146	0.619567	0.527045	0.712301	0.620903
0.515668	0.391821	0.496347	0.527939	0.537768	1	0.591359	0.539052	0.591359	0.591359	0.591359	0.317265	0.0846507	0.174706	0.0730808	0.122399	0.174706	0.174706	0.122399	0.174706	0.0529452	0.365053	0.460706	0.393114	0.28158	0.240066	0.446198	0.478265	0.174706	0.420354	0.379792	0.497642	0.478369	0.300049	0.413237	0.378728	0.434452	0.305124	0.592616	0.452608	0.390787	0.490307	0.516317	0.468887	0.392764	0.488769	0.394859	0.361703	0.445788	0.399517
0.174706	0.10004	0.122399	0.10004	0.174706	0.591359	1	0.539052	0.591359	0.591359	0.591359	0.174706	0.0846507	0.174706	0.0730808	0.122399	0.174706	0.174706	0.122399	0.174706	0.0529452	0.174706	0.174706	0.174706	0.174706	0.174706	0.122399	0.174706	0.174706	0.122399	0.122399	0.0936748	0.105252	0.174706	0.174706	0.174706	0.174706	0.174706	0.174706	0.174706	0.174706	0.174706	0.174706	0.174706	0.00714619	0.0730808	0.122399	0.105252	0.0394379	0.174706
0.122399	0.0904824	0.10004	0.0904824	0.122399	0.539052	0.539052	1	0.539052	0.539052	0.539052	0.122399	0.0839042	0.122399	0.0507219	0.10004	0.122399	0.122399	0.10004	0.122399	0.0305863	0.122399	0.122399	0.122399	0.122399	0.122399	0.10004	0.122399	0.122399	0.10004	0.10004	0.0413678	0.0529452	0.122399	0.122399	0.122399	0.122399	0.122399	0.122399	0.122399	0.122399	0.122399	0.122399	0.122399	0.00306082	0.0507219	0.10004	0.0529452	0.017079	0.122399
0.174706	0.10004	0.122399	0.10004	0.174706	0.591359	0.591359	0.539052	1	0.591359	0.591359	0.174706	0.0846507	0.174706	0.0730808	0.122399	0.174706	0.174706	0.122399	0.174706	0.0529452	0.174706	0.174706	0.174706	0.174706	0.174706	0.122399	0.174706	0.174706	0.122399	0.122399	0.0936748	0.105252	0.174706	0.174706	0.174706	0.174706	0.174706	0.174706	0.174706	0.174706	0.174706	0.174706	0.174706	0.00714619	0.0730808	0.122399	0.105252	0.0394379	0.174706
0.174706	0.10004	0.122399	0.10004	0.174706	0.591359	0.591359	0.539052	0.591359	1	0.591359	0.174706	0.0846507	0.174706	0.0730808	0.122399	0.174706	0.174706	0.122399	0.174706	0.0529452	0.174706	0.174706	0.174706	0.174706	0.174706	0.122399	0.174706	0.174706	0.122399	0.122399	0.0936748	0.105252	0.174706	0.174706	0.174706	0.174706	0.174706	0.174706	0.174706	0.174706	0.174706	0.174706	0.174706	0.00714619	0.0730808	0.122399	0.105252	0.0394379	0.174706
0.174706	0.10004	0.122399	0.10004	0.174706	0.591359	0.591359	0.539052	0.591359	0.591359	1	0.174706	0.0846507	0.174706	0.0730808	0.122399	0.174706	0.174706	0.122399	0.174706	0.0529452	0.174706	0.174706	0.174706	0.174706	0.174706	0.122399	0.174706	0.174706	0.122399	0.122399	0.0936748	0.105252	0.174706	0.174706	0.174706	0.174706	0.174706	0.174706	0.174706	0.174706	0.174706	0.174706	0.174706	0.00714619	0.0730808	0.122399	0.105252	0.0394379	0.174706
0.393224	0.344819	0.487423	0.377454	0.534872	0.317265	0.174706	0.122399	0.174706	0.174706	0.174706	1	0.0846507	0.174706	0.0730808	0.122399	0.174706	0.174706	0.122399	0.174706	0.0529452	0.705481	0.502276	0.331637	0.473225	0.626097	0.471606	0.571497	0.174706	0.357534	0.369891	0.419543	0.334549	0.3833	0.334538	0.343089	0.390316	0.273873	0.475254	0.444655	0.285507	0.36776	0.556987	0.366238	0.375187	0.414857	0.374942	0.263465	0.552778	0.379941
0.0846507	0.0835851	0.0839042	0.0835851	0.0846507	0.0846507	0.0846507	0.0839042	0.0846507	0.0846507	0.0846507	0.0846507	1	0.501304	0.204698	0.500557	0.501304	0.501304	0.500557	0.501304	0.0144507	0.0846507	0.0846507	0.0846507	0.0846507	0.0846507	0.0839042	0.0846507	0.0846507	0.0839042	0.0839042	0.00361972	0.0151972	0.0846507	0.0846507	0.0846507	0.0846507	0.0846507	0.0846507	0.0846507	0.0846507	0.0846507	0.0846507	0.0846507	0.000112557	0.0345863	0.0839042	0.0151972	0.000943359	0.0846507
0.174706	0.10004	0.122399	0.10004	0.174706	0.174706	0.174706	0.122399	0.174706	0.174706	0.174706	0.174706	0.501304	1	0.243193	0.539052	0.591359	0.591359	0.539052	0.591359	0.0529452	0.174706	0.174706	0.174706	0.174706	0.174706	0.122399	0.174706	0.174706	0.122399	0.122399	0.0936748	0.105252	0.174706	0.174706	0.174706	0.174706	0.174706	0.174706	0.174706	0.174706	0.174706	0.174706	0.174706	0.00714619	0.0730808	0.122399	0.105252	0.0394379	0.174706
0.0730808	0.0411645	0.0507219	0.0411645	0.0730808	0.0730808	0.0730808	0.0507219	0.0730808	0.0730808	0.0730808	0.0730808	0.204698	0.243193	1	0.704141	0.243193	0.243193	0.220834	0.243193	0.0223653	0.0730808	0.0730808	0.0730808	0.0730808	0.0730808	0.0507219	0.0730808	0.0730808	0.0507219	0.0507219	0.0399974	0.0447242	0.0730808	0.0730808	0.0730808	0.0730808	0.0730808	0.0730808	0.0730808	0.0730808	0.0730808	0.0730808	0.0730808	0.00305447	0.0305863	0.0507219	0.0447242	0.0168505	0.0730808
0.122399	0.0904824	0.10004	0.0904824	0.122399	0.122399	0.122399	0.10004	0.122399	0.122399	0.122399	0.122399	0.500557	0.539052	0.704141	1	0.539052	0.539052	0.516693	0.539052	0.0305863	0.122399	0.122399	0.122399	0.122399	0.122399	0.10004	0.122399	0.122399	0.10004	0.10004	0.0413678	0.0529452	0.122399	0.122399	0.122399	0.122399	0.122399	0.122399	0.122399	0.122399	0.122399	0.122399	0.122399	0.00306082	0.0507219	0.10004	0.0529452	0.017079	0.122399
0.174706	0.10004	0.122399	0.10004	0.174706	0.174706	0.174706	0.122399	0.174706	0.174706	0.174706	0.174706	0.501304	0.591359	0.243193	0.539052	1	0.591359	0.539052	0.591359	0.0529452	0.174706	0.174706	0.174706	0.174706	0.174706	0.122399	0.174706	0.174706	0.122399	0.122399	0.0936748	0.105252	0.174706	0.174706	0.174706	0.174706	0.174706	0.174706	0.174706	0.174706	0.174706	0.174706	0.174706	0.00714619	0.0730808	0.122399	0.105252	0.0394379	0.174706
0.174706	0.10004	0.122399	0.10004	0.174706	0.174706	0.174706	0.122399	0.174706	0.174706	0.174706	0.174706	0.501304	0.591359	0.243193	0.539052	0.591359	1	0.539052	0.591359	0.0529452	0.174706	0.174706	0.174706	0.174706	0.174706	0.122399	0.174706	0.174706	0.122399	0.122399	0.0936748	0.105252	0.174706	0.174706	0.174706	0.174706	0.174706	0.174706	0.174706	0.174706	0.174706	0.174706	0.174706	0.00714619	0.0730808	0.122399	0.105252	0.0394379	0.174706
0.122399	0.0904824	0.10004	0.0904824	0.122399	0.122399	0.122399	0.10004	0.122399	0.122399	0.122399	0.122399	0.500557	0.539052	0.220834	0.516693	0.539052	0.539052	1	0.539052	0.0305863	0.122399	0.122399	0.122399	0.122399	0.122399	0.10004	0.122399	0.122399	0.10004	0.10004	0.0413678	0.0529452	0.122399	0.122399	0.122399	0.122399	0.122399	0.122399	0.122399	0.122399	0.122399	0.122399	0.122399	0.00306082	0.0507219	0.10004	0.0529452	0.017079	0.122399
0.174706	0.10004	0.122399	0.10004	0.174706	0.174706	0.174706	0.122399	0.174706	0.174706	0.174706	0.174706	0.501304	0.591359	0.243193	0.539052	0.591359	0.591359	0.539052	1	0.0529452	0.174706	0.174706	0.174706	0.174706	0.174706	0.122399	0.174706	0.174706	0.122399	0.122399	0.0936748	0.105252	0.174706	0.174706	0.174706	0.174706	0.174706	0.174706	0.174706	0.174706	0.174706	0.174706	0.174706	0.00714619	0.0730808	0.122399	0.105252	0.0394379	0.174706
0.0529452	0.0210289	0.0305863	0.0210289	0.0529452	0.0529452	0.0529452	0.0305863	0.0529452	0.0529452	0.0529452	0.0529452	0.0144507	0.0529452	0.0223653	0.0305863	0.0529452	0.0529452	0.0305863	0.0529452	1	0.0529452	0.0529452	0.0529452	0.0529452	0.0529452	0.0305863	0.0529452	0.0529452	0.0305863	0.0305863	0.0394379	0.0529452	0.0529452	0.0529452	0.0529452	0.0529452	0.0529452	0.0529452	0.0529452	0.0529452	0.0529452	0.122399	0.122399	0.00311444	0.0223653	0.0305863	0.0413678	0.0167573	0.0529452
0.461165	0.358061	0.508486	0.447717	0.70257	0.365053	0.174706	0.122399	0.174706	0.174706	0.174706	0.705481	0.0846507	0.174706	0.0730808	0.122399	0.174706	0.174706	0.122399	0.174706	0.0529452	1	0.630013	0.41753	0.719137	0.575361	0.484192	0.584364	0.174706	0.428664	0.471998	0.461037	0.387887	0.423618	0.397678	0.436423	0.330202	0.376633	0.575712	0.474543	0.347308	0.395994	0.663123	0.39067	0.437598	0.513556	0.47133	0.255655	0.614738	0.376778
0.738283	0.664796	0.742551	0.700616	0.650904	0.460706	0.174706	0.122399	0.174706	0.174706	0.174706	0.502276	0.0846507	0.174706	0.0730808	0.122399	0.174706	0.174706	0.122399	0.174706	0.0529452	0.630013	1	0.713321	0.513819	0.592699	0.710915	0.808408	0.174706	0.697222	0.710112	0.740357	0.675779	0.650623	0.578323	0.68576	0.63639	0.634439	0.763395	0.736133	0.634741	0.642126	0.75092	0.721281	0.693236	0.707724	0.654635	0.414999	0.722971	0.646046
0.846731	0.653955	0.795045	0.7182	0.621326	0.393114	0.174706	0.122399	0.174706	0.174706	0.174706	0.331637	0.0846507	0.174706	0.0730808	0.122399	0.174706	0.174706	0.122399	0.174706	0.0529452	0.41753	0.713321	1	0.40018	0.595379	0.810996	0.825913	0.174706	0.718587	0.694636	0.813282	0.712726	0.745929	0.694812	0.72568	0.744296	0.704796	0.743043	0.815085	0.787394	0.76057	0.782999	0.814399	0.839886	0.746546	0.697036	0.560689	0.714031	0.750103
0.415208	0.299775	0.42955	0.383924	0.465726	0.28158	0.174706	0.122399	0.174706	0.174706	0.174706	0.473225	0.0846507	0.174706	0.0730808	0.122399	0.174706	0.174706	0.122399	0.174706	0.0529452	0.719137	0.513819	0.40018	1	0.41944	0.455867	0.482117	0.174706	0.357867	0.405761	0.359416	0.389255	0.292988	0.265669	0.343301	0.352592	0.367756	0.398376	0.364427	0.282912	0.313195	0.525476	0.35984	0.348904	0.418985	0.403871	0.176008	0.451234	0.303968
0.501007	0.518368	0.540059	0.467015	0.531149	0.240066	0.174706	0.122399	0.174706	0.174706	0.174706	0.626097	0.0846507	0.174706	0.0730808	0.122399	0.174706	0.174706	0.122399	0.174706	0.0529452	0.575361	0.592699	0.595379	0.41944	1	0.554618	0.653284	0.174706	0.468851	0.489401	0.544525	0.532253	0.569731	0.339146	0.505856	0.458354	0.475984	0.546571	0.474421	0.367418	0.437762	0.525296	0.479805	0.469736	0.515945	0.578801	0.305004	0.551966	0.416233
0.855724	0.628271	0.830968	0.689378	0.634881	0.446198	0.122399	0.10004	0.122399	0.122399	0.122399	0.471606	0.0839042	0.122399	0.0507219	0.10004	0.122399	0.122399	0.10004	0.122399	0.0305863	0.484192	0.710915	0.810996	0.455867	0.554618	1	0.850145	0.122399	0.659526	0.62184	0.781133	0.713017	0.744387	0.766876	0.700623	0.743011	0.645023	0.671948	0.835698	0.758215	0.819928	0.819604	0.775042	0.807364	0.77948	0.729109	0.660431	0.705919	0.773958
0.905532	0.7235	0.90153	0.820256	0.76631	0.478265	0.174706	0.122399	0.174706	0.174706	0.174706	0.571497	0.0846507	0.174706	0.0730808	0.122399	0.174706	0.174706	0.122399	0.174706	0.0529452	0.584364	0.808408	0.825913	0.482117	0.653284	0.850145	1	0.174706	0.772073	0.76712	0.87481	0.802519	0.798602	0.823444	0.830016	0.751695	0.707601	0.756718	0.887253	0.813471	0.784386	0.876145	0.860568	0.909202	0.877444	0.794368	0.701555	0.776734	0.831181
0.174706	0.10004	0.122399	0.10004	0.174706	0.174706	0.174706	0.122399	0.174706	0.174706	0.174706	0.174706	0.0846507	0.174706	0.0730808	0.122399	0.174706	0.174706	0.122399	0.174706	0.0529452	0.174706	0.174706	0.174706	0.174706	0.174706	0.122399	0.174706	1	0.122399	0.122399	0.0936748	0.105252	0.174706	0.174706	0.174706	0.174706	0.174706	0.174706	0.174706	0.174706	0.174706	0.174706	0.174706	0.00714619	0.0730808	0.122399	0.105252	0.0394379	0.174706
0.682736	0.618618	0.772134	0.66298	0.646493	0.420354	0.122399	0.10004	0.122399	0.122399	0.122399	0.357534	0.0839042	0.122399	0.0507219	0.10004	0.122399	0.122399	0.10004	0.122399	0.0305863	0.428664	0.697222	0.718587	0.357867	0.468851	0.659526	0.772073	0.122399	1	0.94466	0.722167	0.723684	0.748214	0.654571	0.629517	0.714001	0.756639	0.695542	0.757343	0.673261	0.671569	0.711284	0.729065	0.721791	0.62786	0.524472	0.539104	0.856113	0.61347
0.654216	0.558548	0.716125	0.59747	0.608147	0.379792	0.122399	0.10004	0.122399	0.122399	0.122399	0.369891	0.0839042	0.122399	0.0507219	0.10004	0.122399	0.122399	0.10004	0.122399	0.0305863	0.471998	0.710112	0.694636	0.405761	0.489401	0.62184	0.76712	0.122399	0.94466	1	0.689943	0.717611	0.740551	0.581539	0.590903	0.672629	0.755156	0.672226	0.713146	0.63952	0.604536	0.694437	0.681539	0.685248	0.624285	0.509222	0.466586	0.866241	0.554636
0.878908	0.761304	0.840659	0.827797	0.673138	0.497642	0.0936748	0.0413678	0.0936748	0.0936748	0.0936748	0.419543	0.00361972	0.0936748	0.0399974	0.0413678	0.0936748	0.0936748	0.0413678	0.0936748	0.0394379	0.461037	0.740357	0.813282	0.359416	0.544525	0.781133	0.87481	0.0936748	0.722167	0.689943	1	0.818761	0.792262	0.791279	0.700638	0.671904	0.717983	0.797603	0.875288	0.832571	0.749103	0.809872	0.840755	0.858587	0.84896	0.758248	0.671982	0.692502	0.826465
0.754635	0.707448	0.775905	0.738863	0.552604	0.478369	0.105252	0.0529452	0.105252	0.105252	0.105252	0.334549	0.0151972	0.105252	0.0447242	0.0529452	0.105252	0.105252	0.0529452	0.105252	0.0529452	0.387887	0.675779	0.712726	0.389255	0.532253	0.713017	0.802519	0.105252	0.723684	0.717611	0.818761	1	0.770129	0.633478	0.598422	0.653997	0.817157	0.602234	0.75293	0.705003	0.64599	0.657408	0.748889	0.748718	0.703403	0.564404	0.607649	0.669002	0.681401
0.706352	0.642348	0.733557	0.610718	0.594269	0.300049	0.174706	0.122399	0.174706	0.174706	0.174706	0.3833	0.0846507	0.174706	0.0730808	0.122399	0.174706	0.174706	0.122399	0.174706	0.0529452	0.423618	0.650623	0.745929	0.292988	0.569731	0.744387	0.798602	0.174706	0.748214	0.740551	0.792262	0.770129	1	0.673533	0.654187	0.62013	0.77526	0.656495	0.791504	0.729142	0.681871	0.678444	0.705759	0.781659	0.704522	0.602372	0.617803	0.775196	0.699276
0.866148	0.589774	0.812944	0.769276	0.758543	0.413237	0.174706	0.122399	0.174706	0.174706	0.174706	0.334538	0.0846507	0.174706	0.0730808	0.122399	0.174706	0.174706	0.122399	0.174706	0.0529452	0.397678	0.578323	0.694812	0.265669	0.339146	0.766876	0.823444	0.174706	0.654571	0.581539	0.791279	0.633478	0.673533	1	0.8277	0.566584	0.56625	0.690799	0.875675	0.894939	0.800917	0.80269	0.751367	0.896906	0.787928	0.676359	0.751495	0.612621	0.87023
0.856033	0.585234	0.776442	0.718364	0.698981	0.378728	0.174706	0.122399	0.174706	0.174706	0.174706	0.343089	0.0846507	0.174706	0.0730808	0.122399	0.174706	0.174706	0.122399	0.174706	0.0529452	0.436423	0.68576	0.72568	0.343301	0.505856	0.700623	0.830016	0.174706	0.629517	0.590903	0.700638	0.598422	0.654187	0.8277	1	0.552523	0.614709	0.660653	0.834853	0.847632	0.66372	0.731029	0.741552	0.841127	0.715021	0.658131	0.645517	0.583447	0.860482
0.707762	0.581128	0.757226	0.61046	0.495413	0.434452	0.174706	0.122399	0.174706	0.174706	0.174706	0.390316	0.0846507	0.174706	0.0730808	0.122399	0.174706	0.174706	0.122399	0.174706	0.0529452	0.330202	0.63639	0.744296	0.352592	0.458354	0.743011	0.751695	0.174706	0.714001	0.672629	0.671904	0.653997	0.62013	0.566584	0.552523	1	0.589257	0.58805	0.725513	0.612224	0.687571	0.691295	0.763163	0.697429	0.625529	0.580163	0.556049	0.675352	0.657062
0.67112	0.564155	0.66696	0.565008	0.477134	0.305124	0.174706	0.122399	0.174706	0.174706	0.174706	0.273873	0.0846507	0.174706	0.0730808	0.122399	0.174706	0.174706	0.122399	0.174706	0.0529452	0.376633	0.634439	0.704796	0.367756	0.475984	0.645023	0.707601	0.174706	0.756639	0.755156	0.717983	0.817157	0.77526	0.56625	0.614709	0.589257	1	0.568927	0.727646	0.707228	0.552562	0.602171	0.605228	0.663459	0.542308	0.383983	0.577209	0.720363	0.623172
0.745461	0.660956	0.76489	0.762162	0.810458	0.592616	0.174706	0.122399	0.174706	0.174706	0.174706	0.475254	0.0846507	0.174706	0.0730808	0.122399	0.174706	0.174706	0.122399	0.174706	0.0529452	0.575712	0.763395	0.743043	0.398376	0.546571	0.671948	0.756718	0.174706	0.695542	0.672226	0.797603	0.602234	0.656495	0.690799	0.660653	0.58805	0.568927	1	0.781161	0.705019	0.707164	0.829205	0.695009	0.711584	0.734616	0.677131	0.499519	0.784807	0.675199
0.905779	0.729429	0.913122	0.836969	0.705967	0.452608	0.174706	0.122399	0.174706	0.174706	0.174706	0.444655	0.0846507	0.174706	0.0730808	0.122399	0.174706	0.174706	0.122399	0.174706	0.0529452	0.474543	0.736133	0.815085	0.364427	0.474421	0.835698	0.887253	0.174706	0.757343	0.713146	0.875288	0.75293	0.791504	0.875675	0.834853	0.725513	0.727646	0.781161	1	0.946018	0.831867	0.878117	0.864534	0.915375	0.818601	0.703837	0.722175	0.779635	0.945919
0.895655	0.623296	0.816042	0.776721	0.647645	0.390787	0.174706	0.122399	0.174706	0.174706	0.174706	0.285507	0.0846507	0.174706	0.0730808	0.122399	0.174706	0.174706	0.122399	0.174706	0.0529452	0.347308	0.634741	0.787394	0.282912	0.367418	0.758215	0.813471	0.174706	0.673261	0.63952	0.832571	0.705003	0.729142	0.894939	0.847632	0.612224	0.707228	0.705019	0.946018	1	0.772311	0.7798	0.810942	0.912856	0.760325	0.640723	0.683097	0.639307	0.936935
0.791157	0.592745	0.810121	0.742386	0.679079	0.490307	0.174706	0.122399	0.174706	0.174706	0.174706	0.36776	0.0846507	0.174706	0.0730808	0.122399	0.174706	0.174706	0.122399	0.174706	0.0529452	0.395994	0.642126	0.76057	0.313195	0.437762	0.819928	0.784386	0.174706	0.671569	0.604536	0.749103	0.64599	0.681871	0.800917	0.66372	0.687571	0.552562	0.707164	0.831867	0.772311	1	0.829293	0.776957	0.798551	0.785258	0.715188	0.642508	0.699042	0.773149
0.833529	0.609031	0.825741	0.8009	0.821075	0.516317	0.174706	0.122399	0.174706	0.174706	0.174706	0.556987	0.0846507	0.174706	0.0730808	0.122399	0.174706	0.174706	0.122399	0.174706	0.122399	0.663123	0.75092	0.782999	0.525476	0.525296	0.819604	0.876145	0.174706	0.711284	0.694437	0.809872	0.657408	0.678444	0.80269	0.731029	0.691295	0.602171	0.829205	0.878117	0.7798	0.829293	1	0.745544	0.817971	0.882046	0.79229	0.624786	0.807366	0.802801
0.867073	0.744777	0.904216	0.797036	0.633174	0.468887	0.174706	0.122399	0.174706	0.174706	0.174706	0.366238	0.0846507	0.174706	0.0730808	0.122399	0.174706	0.174706	0.122399	0.174706	0.122399	0.39067	0.721281	0.814399	0.35984	0.479805	0.775042	0.860568	0.174706	0.729065	0.681539	0.840755	0.748889	0.705759	0.751367	0.741552	0.763163	0.605228	0.695009	0.864534	0.810942	0.776957	0.745544	1	0.906745	0.773842	0.726288	0.592201	0.670915	0.834052
0.90672	0.684884	0.881253	0.79712	0.71474	0.392764	0.00714619	0.00306082	0.00714619	0.00714619	0.00714619	0.375187	0.000112557	0.00714619	0.00305447	0.00306082	0.00714619	0.00714619	0.00306082	0.00714619	0.00311444	0.437598	0.693236	0.839886	0.348904	0.469736	0.807364	0.909202	0.00714619	0.721791	0.685248	0.858587	0.748718	0.781659	0.896906	0.841127	0.697429	0.663459	0.711584	0.915375	0.912856	0.798551	0.817971	0.906745	1	0.820716	0.725572	0.676847	0.689549	0.895568
0.833578	0.712334	0.797917	0.839194	0.706146	0.488769	0.0730808	0.0507219	0.0730808	0.0730808	0.0730808	0.414857	0.0345863	0.0730808	0.0305863	0.0507219	0.0730808	0.0730808	0.0507219	0.0730808	0.0223653	0.513556	0.707724	0.746546	0.418985	0.515945	0.77948	0.877444	0.0730808	0.62786	0.624285	0.84896	0.703403	0.704522	0.787928	0.715021	0.625529	0.542308	0.734616	0.818601	0.760325	0.785258	0.882046	0.773842	0.820716	1	0.942492	0.635453	0.655305	0.793884
0.761985	0.682664	0.720748	0.754695	0.619567	0.394859	0.122399	0.10004	0.122399	0.122399	0.122399	0.374942	0.0839042	0.122399	0.0507219	0.10004	0.122399	0.122399	0.10004	0.122399	0.0305863	0.47133	0.654635	0.697036	0.403871	0.578801	0.729109	0.794368	0.122399	0.524472	0.509222	0.758248	0.564404	0.602372	0.676359	0.658131	0.580163	0.383983	0.677131	0.703837	0.640723	0.715188	0.79229	0.726288	0.725572	0.942492	1	0.52874	0.528301	0.710104
0.743855	0.49904	0.655548	0.581313	0.527045	0.361703	0.105252	0.0529452	0.105252	0.105252	0.105252	0.263465	0.0151972	0.105252	0.0447242	0.0529452	0.105252	0.105252	0.0529452	0.105252	0.0413678	0.255655	0.414999	0.560689	0.176008	0.305004	0.660431	0.701555	0.105252	0.539104	0.466586	0.671982	0.607649	0.617803	0.751495	0.645517	0.556049	0.577209	0.499519	0.722175	0.683097	0.642508	0.624786	0.592201	0.676847	0.635453	0.52874	1	0.509346	0.71917
0.658354	0.599119	0.759224	0.645746	0.712301	0.445788	0.0394379	0.017079	0.0394379	0.0394379	0.0394379	0.552778	0.000943359	0.0394379	0.0168505	0.017079	0.0394379	0.0394379	0.017079	0.0394379	0.0167573	0.614738	0.722971	0.714031	0.451234	0.551966	0.705919	0.776734	0.0394379	0.856113	0.866241	0.692502	0.669002	0.775196	0.612621	0.583447	0.675352	0.720363	0.784807	0.779635	0.639307	0.699042	0.807366	0.670915	0.689549	0.655305	0.528301	0.509346	1	0.582346
0.884817	0.657932	0.841361	0.789471	0.620903	0.399517	0.174706	0.122399	0.174706	0.174706	0.174706	0.379941	0.0846507	0.174706	0.0730808	0.122399	0.174706	0.174706	0.122399	0.174706	0.0529452	0.376778	0.646046	0.750103	0.303968	0.416233	0.773958	0.831181	0.174706	0.61347	0.554636	0.826465	0.681401	0.699276	0.87023	0.860482	0.657062	0.623172	0.675199	0.945919	0.936935	0.773149	0.802801	0.834052	0.895568	0.793884	0.710104	0.71917	0.582346	1
0.90727	0.635654	0.822936	0.818147	0.73358	0.460586	0.174706	0.122399	0.174706	0.174706	0.174706	0.314285	0.0846507	0.174706	0.0730808	0.122399	0.174706	0.174706	0.122399	0.174706	0.0529452	0.391038	0.626008	0.742451	0.294956	0.356171	0.736915	0.848955	0.174706	0.687323	0.631161	0.833693	0.720973	0.719748	0.931239	0.849369	0.62063	0.672593	0.708881	0.92758	0.931108	0.79183	0.821013	0.795521	0.907275	0.7943	0.65372	0.804195	0.657449	0.915271
0.816755	0.558533	0.800038	0.658332	0.680201	0.452982	0.174706	0.122399	0.174706	0.174706	0.174706	0.403543	0.0846507	0.174706	0.0730808	0.122399	0.174706	0.174706	0.122399	0.174706	0.0529452	0.499424	0.728175	0.813552	0.396035	0.49427	0.812664	0.820345	0.174706	0.748999	0.72034	0.810304	0.704967	0.846884	0.748045	0.745671	0.659192	0.731193	0.797824	0.857257	0.795303	0.759589	0.812867	0.731691	0.805074	0.726492	0.628544	0.666841	0.797456	0.778673
0.821211	0.728413	0.844286	0.739413	0.65229	0.475813	0.174706	0.122399	0.174706	0.174706	0.174706	0.370781	0.0846507	0.174706	0.0730808	0.122399	0.174706	0.174706	0.122399	0.174706	0.0529452	0.401261	0.7074	0.790781	0.335607	0.510704	0.844418	0.843304	0.174706	0.792271	0.760628	0.810286	0.812157	0.848394	0.775106	0.733983	0.719432	0.799499	0.717822	0.876219	0.806454	0.7738	0.765204	0.81234	0.841486	0.737967	0.626982	0.675724	0.809916	0.777213
0.867558	0.778543	0.888014	0.846363	0.72795	0.561708	0.174706	0.122399	0.174706	0.174706	0.174706	0.473176	0.0846507	0.174706	0.0730808	0.122399	0.174706	0.174706	0.122399	0.174706	0.0529452	0.515727	0.770458	0.759201	0.388004	0.524512	0.802132	0.905802	0.174706	0.815436	0.782481	0.876347	0.828786	0.732107	0.786836	0.755366	0.72848	0.737495	0.751134	0.873736	0.799771	0.706719	0.816393	0.83136	0.837237	0.797628	0.68406	0.668631	0.756476	0.777124
0.798471	0.702288	0.856056	0.76626	0.727957	0.48174	0.10004	0.0904824	0.10004	0.10004	0.10004	0.714306	0.0835851	0.10004	0.0411645	0.0904824	0.10004	0.10004	0.0904824	0.10004	0.0210289	0.731421	0.796532	0.77291	0.574861	0.715332	0.815863	0.89333	0.10004	0.679007	0.686503	0.805825	0.693222	0.703443	0.665903	0.680826	0.716338	0.591287	0.777855	0.818863	0.676847	0.726789	0.890681	0.783213	0.769975	0.816485	0.786394	0.541428	0.787801	0.746166
0.910886	0.653494	0.862903	0.836918	0.777009	0.452973	0.174706	0.122399	0.174706	0.174706	0.174706	0.382048	0.0846507	0.174706	0.0730808	0.122399	0.174706	0.174706	0.122399	0.174706	0.0529452	0.485647	0.730793	0.820386	0.389662	0.469519	0.806484	0.895918	0.174706	0.755738	0.724873	0.889939	0.746646	0.763064	0.920787	0.850778	0.664528	0.704544	0.778383	0.948677	0.94426	0.826792	0.892783	0.840598	0.932753	0.871294	0.749271	0.699583	0.741004	0.907033
0.784099	0.773764	0.840926	0.828433	0.776201	0.479053	0.174706	0.122399	0.174706	0.174706	0.174706	0.552976	0.0846507	0.174706	0.0730808	0.122399	0.174706	0.174706	0.122399	0.174706	0.0529452	0.720668	0.846499	0.816079	0.575116	0.701189	0.768989	0.868975	0.174706	0.74506	0.730163	0.822095	0.746059	0.744769	0.650259	0.701483	0.670243	0.673026	0.811233	0.798255	0.674748	0.702564	0.840177	0.803899	0.786263	0.802348	0.752479	0.501857	0.819368	0.69172
0.598263	0.433731	0.623739	0.574165	0.664157	0.467936	0.174706	0.122399	0.174706	0.174706	0.174706	0.612796	0.0846507	0.174706	0.0730808	0.122399	0.174706	0.174706	0.122399	0.174706	0.0529452	0.707936	0.707339	0.507821	0.639403	0.568579	0.539695	0.69091	0.174706	0.512664	0.535954	0.563324	0.56116	0.496887	0.474401	0.572962	0.550723	0.523626	0.65451	0.584879	0.507499	0.528916	0.663466	0.576321	0.563229	0.575875	0.516576	0.366145	0.595536	0.544623
0.922118	0.6453	0.8515	0.80314	0.697555	0.423955	0.174706	0.122399	0.174706	0.174706	0.174706	0.339205	0.0846507	0.174706	0.0730808	0.122399	0.174706	0.174706	0.122399	0.174706	0.0529452	0.407373	0.703532	0.856628	0.372829	0.454105	0.824449	0.875138	0.174706	0.685852	0.620855	0.873932	0.729213	0.736015	0.876184	0.822687	0.707051	0.648839	0.707536	0.922556	0.909757	0.828716	0.844579	0.889739	0.939967	0.838403	0.753185	0.727676	0.640087	0.930222
0.741139	0.742587	0.788324	0.777627	0.599047	0.470015	0.174706	0.122399	0.174706	0.174706	0.174706	0.394355	0.0846507	0.174706	0.0730808	0.122399	0.174706	0.174706	0.122399	0.174706	0.0529452	0.424858	0.715152	0.765653	0.388877	0.536445	0.644921	0.826918	0.174706	0.754631	0.758709	0.807053	0.836607	0.78086	0.60082	0.634014	0.682619	0.766209	0.69112	0.780525	0.72024	0.639789	0.695069	0.822548	0.783307	0.707918	0.595941	0.528224	0.765911	0.696249
0.91523	0.730772	0.887092	0.816639	0.68059	0.453943	0.174706	0.122399	0.174706	0.174706	0.174706	0.324224	0.0846507	0.174706	0.0730808	0.122399	0.174706	0.174706	0.122399	0.174706	0.0529452	0.412714	0.71035	0.88217	0.400567	0.502296	0.825237	0.887706	0.174706	0.715428	0.686235	0.894756	0.806806	0.792609	0.816399	0.809471	0.699289	0.751172	0.727039	0.909172	0.884858	0.794613	0.806333	0.901124	0.925893	0.823657	0.731953	0.69581	0.684945	0.88205
0.893369	0.70758	0.891951	0.843299	0.732219	0.438512	0.174706	0.122399	0.174706	0.174706	0.174706	0.484129	0.0846507	0.174706	0.0730808	0.122399	0.174706	0.174706	0.122399	0.174706	0.0529452	0.527399	0.713597	0.7604	0.384518	0.485217	0.794647	0.869649	0.174706	0.663569	0.610925	0.844807	0.670447	0.713496	0.881014	0.871607	0.654285	0.641764	0.779859	0.96888	0.917149	0.790444	0.876751	0.812885	0.889001	0.819769	0.73287	0.704502	0.691622	0.956317
0.824606	0.431472	0.685959	0.694014	0.736011	0.380955	0.174706	0.122399	0.174706	0.174706	0.174706	0.314167	0.0846507	0.174706	0.0730808	0.122399	0.174706	0.174706	0.122399	0.174706	0.0529452	0.419789	0.558909	0.686275	0.334122	0.410855	0.610466	0.775838	0.174706	0.612179	0.595375	0.718942	0.644279	0.603411	0.86524	0.802325	0.47487	0.603911	0.619497	0.7612	0.824199	0.693352	0.729129	0.655841	0.818946	0.690443	0.55756	0.667322	0.573921	0.759187
0.794254	0.755947	0.805137	0.811524	0.76509	0.507907	0.174706	0.122399	0.174706	0.174706	0.174706	0.521768	0.0846507	0.174706	0.0730808	0.122399	0.174706	0.174706	0.122399	0.174706	0.0529452	0.658194	0.764092	0.765351	0.614924	0.698507	0.73174	0.827363	0.174706	0.653005	0.646826	0.781847	0.690157	0.597119	0.651134	0.693739	0.585843	0.589497	0.787726	0.71318	0.633697	0.62828	0.765311	0.724261	0.723053	0.75967	0.749566	0.481314	0.674064	0.624355
0.834029	0.620815	0.76334	0.790739	0.693317	0.38935	0.0846507	0.0839042	0.0846507	0.0846507	0.0846507	0.280336	0.0833655	0.0846507	0.0345863	0.0839042	0.0846507	0.0846507	0.0839042	0.0846507	0.0144507	0.403382	0.655052	0.801477	0.317779	0.454466	0.692925	0.81482	0.0846507	0.692547	0.652457	0.801179	0.73725	0.690594	0.843902	0.788982	0.641486	0.716455	0.677614	0.851895	0.878778	0.754711	0.759518	0.785277	0.883965	0.738722	0.620767	0.674946	0.627514	0.847918
0.882693	0.716061	0.897804	0.844641	0.817597	0.599602	0.174706	0.122399	0.174706	0.174706	0.174706	0.521436	0.0846507	0.174706	0.0730808	0.122399	0.174706	0.174706	0.122399	0.174706	0.0529452	0.584855	0.742732	0.774574	0.451566	0.523356	0.821005	0.897444	0.174706	0.753863	0.695859	0.867736	0.778344	0.735715	0.809991	0.767387	0.707001	0.6784	0.821209	0.905427	0.804481	0.801104	0.90304	0.841098	0.856253	0.851749	0.741942	0.724283	0.779326	0.828033
0.854398	0.554171	0.765409	0.747205	0.616351	0.411633	0.174706	0.122399	0.174706	0.174706	0.174706	0.258694	0.0846507	0.174706	0.0730808	0.122399	0.174706	0.174706	0.122399	0.174706	0.0529452	0.359873	0.623298	0.768101	0.335082	0.292621	0.701429	0.80505	0.174706	0.693562	0.681211	0.837424	0.723088	0.694895	0.843738	0.75808	0.611785	0.721037	0.638721	0.880567	0.916942	0.725308	0.784212	0.787999	0.872871	0.802638	0.645436	0.680772	0.632729	0.869792
0.674011	0.647054	0.792877	0.704622	0.720929	0.481715	0.174706	0.122399	0.174706	0.174706	0.174706	0.756951	0.0846507	0.174706	0.0730808	0.122399	0.174706	0.174706	0.122399	0.174706	0.0529452	0.728952	0.755792	0.658577	0.519598	0.696395	0.737605	0.779751	0.174706	0.639136	0.597558	0.673681	0.550584	0.571669	0.569886	0.605186	0.630708	0.417677	0.74178	0.703107	0.532935	0.655391	0.789971	0.688704	0.647054	0.682205	0.689918	0.40866	0.716319	0.619462
0.711977	0.550166	0.686873	0.664058	0.582443	0.415152	0.0529452	0.0305863	0.0529452	0.0529452	0.0529452	0.197876	0.0144507	0.0529452	0.0223653	0.0305863	0.0529452	0.0529452	0.0305863	0.0529452	0.0190088	0.313183	0.587022	0.681537	0.291024	0.319533	0.603158	0.742445	0.0529452	0.789553	0.789986	0.729784	0.785158	0.713814	0.675282	0.641526	0.570182	0.827974	0.543461	0.721277	0.747837	0.6144	0.619457	0.683536	0.744285	0.639708	0.456946	0.54818	0.672147	0.616943
0.829814	0.609901	0.761839	0.71837	0.694339	0.419	0.125388	0.0730808	0.125388	0.125388	0.125388	0.347325	0.0353328	0.125388	0.0529452	0.0730808	0.125388	0.125388	0.0730808	0.125388	0.0447242	0.465702	0.719869	0.836043	0.468793	0.578551	0.751033	0.856356	0.125388	0.739714	0.775139	0.780361	0.785684	0.71861	0.711191	0.732634	0.683227	0.697751	0.668512	0.760237	0.750815	0.679203	0.75629	0.791388	0.830876	0.781065	0.688223	0.540902	0.710428	0.680472
0.88839	0.685259	0.899571	0.824017	0.803452	0.574073	0.174706	0.122399	0.174706	0.174706	0.174706	0.576298	0.0846507	0.174706	0.0730808	0.122399	0.174706	0.174706	0.122399	0.174706	0.122399	0.649305	0.801575	0.791166	0.518831	0.567912	0.844436	0.914958	0.174706	0.708728	0.687154	0.865544	0.771432	0.727848	0.814333	0.763936	0.71657	0.67818	0.784729	0.87529	0.804588	0.786491	0.886369	0.843515	0.868646	0.862363	0.761511	0.613065	0.737971	0.815466
0.799758	0.69922	0.857957	0.817218	0.801134	0.53418	0.174706	0.122399	0.174706	0.174706	0.174706	0.559661	0.0846507	0.174706	0.0730808	0.122399	0.174706	0.174706	0.122399	0.174706	0.122399	0.710801	0.838843	0.798464	0.582654	0.679283	0.800475	0.880942	0.174706	0.77183	0.758889	0.804071	0.7275	0.735342	0.673605	0.704745	0.720028	0.650624	0.833174	0.820998	0.690736	0.77281	0.89202	0.780679	0.76192	0.819795	0.765842	0.564292	0.844098	0.720483
0.807744	0.567769	0.775884	0.792148	0.830536	0.603445	0.0447242	0.0223653	0.0447242	0.0447242	0.0447242	0.469571	0.00622973	0.0447242	0.0305863	0.0223653	0.0447242	0.0447242	0.0223653	0.0447242	0.0223653	0.646377	0.760018	0.732898	0.54184	0.502574	0.718215	0.82164	0.0730808	0.694059	0.690563	0.781842	0.651296	0.639154	0.730263	0.725974	0.615247	0.638838	0.832903	0.822211	0.751067	0.746212	0.894009	0.682704	0.726235	0.807326	0.699567	0.622495	0.766881	0.719349
0.912818	0.695646	0.894841	0.831627	0.705846	0.443757	0.174706	0.122399	0.174706	0.174706	0.174706	0.419601	0.0846507	0.174706	0.0730808	0.122399	0.174706	0.174706	0.122399	0.174706	0.0529452	0.468368	0.729892	0.809709	0.368184	0.459442	0.817268	0.874391	0.174706	0.706043	0.659516	0.869365	0.716135	0.742888	0.89047	0.864463	0.696686	0.68614	0.770234	0.987356	0.95957	0.823016	0.869822	0.867349	0.923705	0.818219	0.718537	0.701664	0.708055	0.972804
0.434461	0.473296	0.586808	0.367735	0.383628	0.210826	0.174706	0.122399	0.174706	0.174706	0.174706	0.50183	0.0846507	0.174706	0.0730808	0.122399	0.174706	0.174706	0.122399	0.174706	0.0529452	0.486954	0.587229	0.564122	0.431791	0.586811	0.542204	0.574325	0.174706	0.656142	0.732712	0.495358	0.546317	0.686471	0.286874	0.384763	0.518231	0.699425	0.544782	0.557802	0.412146	0.463035	0.537255	0.463556	0.444697	0.403341	0.333792	0.267977	0.824861	0.365781
0.846628	0.637397	0.821811	0.703697	0.63645	0.358669	0.174706	0.122399	0.174706	0.174706	0.174706	0.289798	0.0846507	0.174706	0.0730808	0.122399	0.174706	0.174706	0.122399	0.174706	0.0529452	0.386249	0.717628	0.807694	0.339339	0.457363	0.771874	0.833308	0.174706	0.834722	0.816847	0.766099	0.697744	0.7064	0.811274	0.807171	0.666513	0.735052	0.657478	0.842517	0.84441	0.713551	0.743452	0.808925	0.864427	0.742619	0.653599	0.603136	0.709515	0.766096
0.589707	0.422026	0.61183	0.516683	0.606871	0.448285	0.174706	0.122399	0.174706	0.174706	0.174706	0.31337	0.0846507	0.174706	0.0730808	0.122399	0.174706	0.174706	0.122399	0.174706	0.0529452	0.460043	0.577113	0.50434	0.484249	0.272983	0.566541	0.589763	0.174706	0.568082	0.599497	0.575996	0.466581	0.481339	0.514007	0.488328	0.569325	0.436028	0.638565	0.595896	0.50023	0.557272	0.641844	0.590927	0.556665	0.592674	0.517807	0.384126	0.619766	0.500851
0.806514	0.62335	0.792419	0.739944	0.671172	0.536716	0.174706	0.122399	0.174706	0.174706	0.174706	0.40886	0.0846507	0.174706	0.0730808	0.122399	0.174706	0.174706	0.122399	0.174706	0.0529452	0.465289	0.711395	0.743702	0.372257	0.430563	0.723383	0.832063	0.174706	0.744091	0.703847	0.808961	0.784701	0.726044	0.725467	0.717319	0.711515	0.73473	0.645626	0.832736	0.793054	0.67177	0.75518	0.827134	0.832852	0.74183	0.615438	0.613166	0.664894	0.800462
0.628633	0.592071	0.75766	0.624638	0.645714	0.491314	0.174706	0.122399	0.174706	0.174706	0.174706	0.546361	0.0846507	0.174706	0.0730808	0.122399	0.174706	0.174706	0.122399	0.174706	0.0529452	0.626262	0.764185	0.669326	0.519667	0.619339	0.696297	0.762423	0.174706	0.770808	0.767944	0.66573	0.720866	0.699149	0.492134	0.57128	0.683384	0.686115	0.656136	0.680556	0.535509	0.630503	0.721192	0.682567	0.638165	0.604026	0.535393	0.346861	0.77708	0.573932
0.899781	0.770101	0.908482	0.900202	0.770864	0.531207	0.174706	0.122399	0.174706	0.174706	0.174706	0.430142	0.0846507	0.174706	0.0730808	0.122399	0.174706	0.174706	0.122399	0.174706	0.0529452	0.518727	0.764857	0.835085	0.42738	0.522548	0.807737	0.919933	0.174706	0.780896	0.735266	0.902468	0.803964	0.768765	0.837241	0.807946	0.750925	0.721502	0.777382	0.931307	0.872214	0.7938	0.86081	0.900267	0.917699	0.843149	0.732932	0.689718	0.763431	0.867775
0.869583	0.696494	0.885911	0.838058	0.726342	0.439013	0.174706	0.122399	0.174706	0.174706	0.174706	0.49391	0.0846507	0.174706	0.0730808	0.122399	0.174706	0.174706	0.122399	0.174706	0.0529452	0.526135	0.68133	0.76489	0.404068	0.471519	0.803757	0.864176	0.174706	0.689598	0.640121	0.846164	0.664098	0.731285	0.882645	0.834585	0.660982	0.672487	0.776519	0.969867	0.916421	0.808108	0.894759	0.800309	0.875199	0.826851	0.726186	0.702524	0.738213	0.938892
0.787444	0.71255	0.865491	0.773735	0.751322	0.551839	0.174706	0.122399	0.174706	0.174706	0.174706	0.538628	0.0846507	0.174706	0.0730808	0.122399	0.174706	0.174706	0.122399	0.174706	0.0529452	0.64895	0.84788	0.743706	0.522624	0.657188	0.77604	0.839028	0.174706	0.743321	0.720388	0.749913	0.738991	0.72495	0.671668	0.761284	0.643722	0.677188	0.827172	0.815273	0.695452	0.745204	0.815634	0.740887	0.730743	0.721193	0.668452	0.520296	0.786742	0.717431
0.744997	0.581554	0.816519	0.699053	0.787218	0.485122	0.174706	0.122399	0.174706	0.174706	0.174706	0.630758	0.0846507	0.174706	0.0730808	0.122399	0.174706	0.174706	0.122399	0.174706	0.0529452	0.767286	0.814998	0.748039	0.620181	0.679647	0.760327	0.838888	0.174706	0.76208	0.795459	0.735296	0.683941	0.699433	0.64992	0.677622	0.645534	0.638335	0.791213	0.763845	0.644868	0.72066	0.847774	0.705288	0.719682	0.728382	0.653701	0.463338	0.872363	0.62594
0.692393	0.598552	0.750432	0.683435	0.788028	0.487497	0.174706	0.122399	0.174706	0.174706	0.174706	0.736481	0.0846507	0.174706	0.0730808	0.122399	0.174706	0.174706	0.122399	0.174706	0.0529452	0.834018	0.772207	0.632595	0.591451	0.698775	0.730964	0.803807	0.174706	0.634706	0.654279	0.684542	0.551628	0.616414	0.598528	0.631255	0.586837	0.50512	0.769926	0.702974	0.54666	0.639985	0.834431	0.634448	0.642694	0.734501	0.705421	0.444949	0.807726	0.573636
0.630323	0.615437	0.745126	0.657983	0.739369	0.491654	0.174706	0.122399	0.174706	0.174706	0.174706	0.715775	0.0846507	0.174706	0.0730808	0.122399	0.174706	0.174706	0.122399	0.174706	0.0529452	0.790742	0.786576	0.639072	0.572406	0.669963	0.653424	0.737359	0.174706	0.700029	0.692379	0.670871	0.553647	0.608925	0.50081	0.559319	0.605322	0.523142	0.803593	0.687165	0.511147	0.5975	0.779539	0.668847	0.598811	0.62163	0.598289	0.343926	0.837513	0.551104
0.900343	0.706987	0.88848	0.850992	0.67068	0.502536	0.174706	0.122399	0.174706	0.174706	0.174706	0.344231	0.0846507	0.174706	0.0730808	0.122399	0.174706	0.174706	0.122399	0.174706	0.0529452	0.37466	0.647608	0.773707	0.332511	0.392854	0.767865	0.870207	0.174706	0.706077	0.653752	0.864987	0.796027	0.716011	0.867594	0.817936	0.706494	0.70323	0.684034	0.933122	0.930347	0.761121	0.791459	0.891451	0.918229	0.806657	0.675327	0.7154	0.652989	0.921025
0.582751	0.477284	0.662419	0.539534	0.674696	0.441392	0.0904824	0.086397	0.0904824	0.0904824	0.0904824	0.783045	0.0834487	0.0904824	0.0370791	0.086397	0.0904824	0.0904824	0.086397	0.0904824	0.0169435	0.85359	0.688229	0.544093	0.657568	0.599023	0.660826	0.691926	0.0904824	0.556011	0.598192	0.561477	0.474271	0.530288	0.479916	0.489809	0.521069	0.48272	0.695654	0.629517	0.45776	0.567025	0.779577	0.515051	0.510683	0.590755	0.54108	0.36397	0.797416	0.486921
0.537983	0.542672	0.649716	0.578858	0.66876	0.455058	0.0904824	0.086397	0.0904824	0.0904824	0.0904824	0.667446	0.0834487	0.0904824	0.0370791	0.086397	0.0904824	0.0904824	0.086397	0.0904824	0.0169435	0.804144	0.718867	0.533293	0.582115	0.659387	0.613405	0.664638	0.0904824	0.545075	0.583566	0.537946	0.476144	0.521625	0.429267	0.480492	0.477715	0.381729	0.717629	0.573586	0.394996	0.564718	0.711509	0.515559	0.480768	0.610622	0.609531	0.29545	0.732124	0.444831
0.532539	0.40553	0.605099	0.474075	0.663102	0.38949	0.174706	0.122399	0.174706	0.174706	0.174706	0.784468	0.0846507	0.174706	0.0730808	0.122399	0.174706	0.174706	0.122399	0.174706	0.0529452	0.900663	0.622434	0.481045	0.699095	0.612813	0.61205	0.640512	0.174706	0.426354	0.473987	0.508662	0.398083	0.433813	0.447439	0.444855	0.440519	0.357132	0.620582	0.535349	0.391377	0.487641	0.718003	0.477151	0.485277	0.556988	0.547159	0.278339	0.649847	0.43225
0.701601	0.610247	0.781576	0.692844	0.718802	0.568215	0.0904824	0.086397	0.0904824	0.0904824	0.0904824	0.724033	0.0834487	0.0904824	0.0370791	0.086397	0.0904824	0.0904824	0.086397	0.0904824	0.0169435	0.742867	0.762799	0.679679	0.555151	0.637003	0.76392	0.779203	0.0904824	0.639306	0.653386	0.674513	0.593682	0.588145	0.586357	0.588506	0.650814	0.535459	0.795082	0.742717	0.571718	0.703657	0.859273	0.634181	0.620725	0.710041	0.6474	0.463139	0.827711	0.607675
0.748285	0.494896	0.602316	0.621805	0.394583	0.217608	0.174706	0.122399	0.174706	0.174706	0.174706	0.13127	0.0846507	0.174706	0.0730808	0.122399	0.174706	0.174706	0.122399	0.174706	0.0529452	0.242808	0.444497	0.583402	0.258039	0.1926	0.540187	0.635748	0.174706	0.392082	0.399112	0.660809	0.556037	0.482528	0.73636	0.665701	0.380156	0.523705	0.408543	0.729228	0.810497	0.537735	0.576991	0.610399	0.733981	0.655947	0.547754	0.602584	0.307269	0.784729
0.829265	0.68918	0.826449	0.768409	0.701239	0.405973	0.174706	0.122399	0.174706	0.174706	0.174706	0.41047	0.0846507	0.174706	0.0730808	0.122399	0.174706	0.174706	0.122399	0.174706	0.0529452	0.562002	0.797714	0.824897	0.452934	0.54659	0.791027	0.876494	0.174706	0.85003	0.861926	0.857073	0.802543	0.840748	0.783505	0.762367	0.684844	0.824965	0.769035	0.899971	0.845642	0.762375	0.838736	0.773067	0.839503	0.798429	0.665881	0.643132	0.865978	0.786332
0.174706	0.10004	0.122399	0.10004	0.174706	0.174706	0.174706	0.122399	0.174706	0.174706	0.174706	0.174706	0.0846507	0.174706	0.0730808	0.122399	0.174706	0.174706	0.122399	0.174706	0.0529452	0.174706	0.174706	0.174706	0.174706	0.174706	0.122399	0.174706	0.174706	0.122399	0.122399	0.105252	0.174706	0.174706	0.174706	0.174706	0.174706	0.174706	0.174706	0.174706	0.174706	0.174706	0.174706	0.174706	0.00714619	0.0730808	0.122399	0.105252	0.0394379	0.174706
0.77404	0.723425	0.822867	0.798181	0.599419	0.426545	0.174706	0.122399	0.174706	0.174706	0.174706	0.334955	0.0846507	0.174706	0.0730808	0.122399	0.174706	0.174706	0.122399	0.174706	0.0529452	0.395955	0.730914	0.729499	0.381789	0.405772	0.720493	0.819722	0.174706	0.818501	0.783285	0.791644	0.736921	0.687451	0.731663	0.69312	0.678481	0.725973	0.646046	0.841129	0.791744	0.720883	0.771565	0.810025	0.806441	0.782999	0.670705	0.568113	0.712445	0.748187
0.819889	0.638976	0.842828	0.679392	0.647336	0.394491	0.174706	0.122399	0.174706	0.174706	0.174706	0.402368	0.0846507	0.174706	0.0730808	0.122399	0.174706	0.174706	0.122399	0.174706	0.0529452	0.474359	0.635561	0.772329	0.389534	0.47787	0.771579	0.792382	0.174706	0.658734	0.620898	0.768773	0.692171	0.71022	0.772613	0.675783	0.644033	0.603077	0.654191	0.78141	0.742955	0.753189	0.67584	0.823826	0.83515	0.706477	0.635584	0.613096	0.644258	0.701604
0.534022	0.476969	0.637541	0.512567	0.565129	0.384742	0.174706	0.122399	0.174706	0.174706	0.174706	0.796753	0.0846507	0.174706	0.0730808	0.122399	0.174706	0.174706	0.122399	0.174706	0.0529452	0.685949	0.581153	0.488532	0.518908	0.649079	0.604715	0.651497	0.174706	0.461023	0.47494	0.547619	0.389444	0.418215	0.403637	0.433046	0.501747	0.298943	0.641016	0.545678	0.386612	0.505241	0.696102	0.528813	0.469663	0.58129	0.617413	0.301442	0.618112	0.47111
0.587563	0.487112	0.651447	0.577261	0.595185	0.454992	0.174706	0.122399	0.174706	0.174706	0.174706	0.687806	0.0846507	0.174706	0.0730808	0.122399	0.174706	0.174706	0.122399	0.174706	0.0529452	0.602249	0.600398	0.465563	0.380505	0.582194	0.604461	0.642052	0.174706	0.406152	0.375223	0.5342	0.368043	0.289136	0.499723	0.495886	0.489136	0.144452	0.595997	0.532934	0.398307	0.524082	0.660701	0.550985	0.511195	0.596956	0.646976	0.315343	0.452052	0.512891
0.578708	0.552981	0.685556	0.610335	0.69787	0.497271	0.0904824	0.086397	0.0904824	0.0904824	0.0904824	0.654646	0.0834487	0.0904824	0.0370791	0.086397	0.0904824	0.0904824	0.086397	0.0904824	0.0169435	0.815491	0.789042	0.594822	0.610431	0.642796	0.663105	0.69932	0.0904824	0.625202	0.657112	0.591055	0.528013	0.575336	0.478263	0.52047	0.517271	0.459884	0.760457	0.621962	0.449613	0.611098	0.754787	0.551496	0.526215	0.660444	0.629036	0.332141	0.791408	0.482107
0.760355	0.564604	0.756205	0.659856	0.528916	0.56916	0.174706	0.122399	0.174706	0.174706	0.174706	0.326374	0.0846507	0.174706	0.0730808	0.122399	0.174706	0.174706	0.122399	0.174706	0.0529452	0.326759	0.573343	0.637405	0.298284	0.235461	0.667861	0.705668	0.174706	0.60182	0.533342	0.741021	0.709791	0.58864	0.67711	0.590271	0.760203	0.595897	0.543286	0.769825	0.718114	0.683507	0.653121	0.793423	0.733012	0.626766	0.520211	0.662183	0.512041	0.780025
0.817181	0.60764	0.757539	0.722695	0.630673	0.445784	0.174706	0.122399	0.174706	0.174706	0.174706	0.391947	0.0846507	0.174706	0.0730808	0.122399	0.174706	0.174706	0.122399	0.174706	0.122399	0.429052	0.622981	0.685011	0.334852	0.406965	0.72643	0.781409	0.174706	0.640742	0.608134	0.778761	0.631659	0.588704	0.802046	0.692428	0.579212	0.549877	0.59796	0.774102	0.754224	0.653922	0.728044	0.727668	0.799293	0.787356	0.703831	0.621058	0.556146	0.742563
0.174706	0.10004	0.122399	0.10004	0.174706	0.174706	0.174706	0.122399	0.174706	0.174706	0.174706	0.174706	0.0846507	0.174706	0.0730808	0.122399	0.174706	0.174706	0.122399	0.174706	0.0529452	0.174706	0.174706	0.174706	0.174706	0.174706	0.122399	0.174706	0.174706	0.122399	0.122399	0.0936748	0.105252	0.174706	0.174706	0.174706	0.174706	0.174706	0.174706	0.174706	0.174706	0.174706	0.174706	0.174706	0.00714619	0.0730808	0.122399	0.105252	0.0394379	0.174706
0.691333	0.491859	0.676959	0.693223	0.863792	0.568754	0.174706	0.122399	0.174706	0.174706	0.174706	0.538237	0.0846507	0.174706	0.0730808	0.122399	0.174706	0.174706	0.122399	0.174706	0.0529452	0.669759	0.652262	0.621203	0.490297	0.574077	0.660052	0.721871	0.174706	0.530639	0.544976	0.640482	0.480505	0.497055	0.678208	0.639122	0.484087	0.386164	0.795575	0.681796	0.600823	0.700955	0.849147	0.567437	0.650006	0.742078	0.683515	0.443352	0.69509	0.586768
0.731076	0.540476	0.715301	0.668799	0.627152	0.412741	0.174706	0.122399	0.174706	0.174706	0.174706	0.253566	0.0846507	0.174706	0.0730808	0.122399	0.174706	0.174706	0.122399	0.174706	0.0529452	0.365474	0.630405	0.679345	0.258037	0.334808	0.695299	0.747173	0.174706	0.748293	0.720983	0.827265	0.783522	0.789159	0.794373	0.65154	0.544617	0.759723	0.641526	0.809536	0.835716	0.706493	0.692728	0.706998	0.789498	0.698449	0.531641	0.581513	0.674175	0.734483
0.83008	0.625069	0.770052	0.79519	0.753055	0.482688	0.174706	0.122399	0.174706	0.174706	0.174706	0.515704	0.0846507	0.174706	0.0730808	0.122399	0.174706	0.174706	0.122399	0.174706	0.0529452	0.55087	0.711788	0.727897	0.397267	0.527899	0.729684	0.837544	0.174706	0.626433	0.598137	0.797496	0.687911	0.603	0.765562	0.717458	0.655149	0.618484	0.737648	0.803703	0.750586	0.741493	0.818129	0.7033	0.774598	0.725444	0.639607	0.651857	0.647852	0.752291
0.766459	0.679496	0.838876	0.763756	0.717035	0.522193	0.174706	0.122399	0.174706	0.174706	0.174706	0.517093	0.0846507	0.174706	0.243193	0.122399	0.174706	0.174706	0.122399	0.174706	0.0529452	0.631821	0.791213	0.755305	0.530256	0.610278	0.743638	0.882767	0.174706	0.739971	0.754222	0.809531	0.732353	0.768282	0.679907	0.74367	0.675631	0.710186	0.753342	0.816755	0.723374	0.726409	0.82123	0.758634	0.79301	0.792772	0.696089	0.507166	0.766105	0.745525
0.674946	0.664568	0.786813	0.680457	0.633355	0.513813	0.122399	0.10004	0.122399	0.122399	0.122399	0.73281	0.0839042	0.122399	0.0507219	0.10004	0.122399	0.122399	0.10004	0.122399	0.0305863	0.645808	0.772109	0.658064	0.51996	0.742502	0.74015	0.799812	0.122399	0.612149	0.614064	0.679871	0.641862	0.580845	0.472561	0.546356	0.704697	0.469222	0.705385	0.661912	0.480606	0.634079	0.738725	0.731031	0.623072	0.678282	0.683168	0.41427	0.721578	0.579862
0.122399	0.0904824	0.10004	0.0904824	0.122399	0.122399	0.122399	0.10004	0.122399	0.122399	0.122399	0.122399	0.0839042	0.122399	0.0507219	0.10004	0.122399	0.122399	0.10004	0.122399	0.0305863	0.122399	0.122399	0.122399	0.122399	0.122399	0.10004	0.122399	0.122399	0.10004	0.10004	0.0413678	0.0529452	0.122399	0.122399	0.122399	0.122399	0.122399	0.122399	0.122399	0.122399	0.122399	0.122399	0.122399	0.00306082	0.0507219	0.10004	0.0529452	0.017079	0.122399
0.805834	0.686555	0.866306	0.767194	0.668977	0.473328	0.174706	0.122399	0.174706	0.174706	0.174706	0.44761	0.0846507	0.174706	0.0730808	0.122399	0.174706	0.174706	0.122399	0.174706	0.0529452	0.498237	0.756644	0.790259	0.470522	0.51428	0.810735	0.898901	0.174706	0.850261	0.839113	0.802286	0.826164	0.840644	0.747459	0.717481	0.78441	0.784985	0.68696	0.866748	0.775672	0.800124	0.823595	0.833401	0.848332	0.805033	0.675096	0.628281	0.859628	0.761275
0.797854	0.655175	0.745986	0.802752	0.606547	0.388216	0.174706	0.122399	0.174706	0.174706	0.174706	0.248221	0.0846507	0.174706	0.0730808	0.122399	0.174706	0.174706	0.122399	0.174706	0.0529452	0.379642	0.717626	0.784241	0.367243	0.406723	0.675332	0.81144	0.174706	0.696218	0.68827	0.832265	0.768029	0.674974	0.734899	0.708031	0.585952	0.689643	0.648225	0.79393	0.820354	0.643485	0.717984	0.801823	0.84589	0.798298	0.677363	0.541582	0.613114	0.763215
0.60185	0.440982	0.538927	0.518329	0.415932	0.279852	0.10004	0.0904824	0.10004	0.10004	0.10004	0.154146	0.0835851	0.10004	0.0411645	0.0904824	0.10004	0.10004	0.0904824	0.10004	0.0210289	0.150005	0.379586	0.487674	0.188262	0.253303	0.541089	0.5407	0.10004	0.567236	0.437254	0.650182	0.537969	0.564908	0.654759	0.53147	0.412307	0.556097	0.465018	0.607989	0.613688	0.569524	0.502189	0.547492	0.590725	0.504489	0.438334	0.623592	0.444354	0.641175
0.122399	0.0904824	0.10004	0.0904824	0.122399	0.122399	0.122399	0.10004	0.122399	0.122399	0.122399	0.122399	0.0839042	0.122399	0.0507219	0.10004	0.122399	0.122399	0.10004	0.122399	0.0305863	0.122399	0.122399	0.122399	0.122399	0.122399	0.10004	0.122399	0.122399	0.10004	0.10004	0.0413678	0.0529452	0.122399	0.122399	0.122399	0.122399	0.122399	0.122399	0.122399	0.122399	0.122399	0.122399	0.122399	0.00306082	0.0507219	0.10004	0.0529452	0.017079	0.122399
0.174706	0.10004	0.122399	0.10004	0.174706	0.174706	0.174706	0.122399	0.174706	0.174706	0.174706	0.174706	0.0846507	0.174706	0.0730808	0.122399	0.174706	0.174706	0.122399	0.174706	0.0529452	0.174706	0.174706	0.174706	0.174706	0.174706	0.122399	0.174706	0.174706	0.122399	0.122399	0.0936748	0.105252	0.174706	0.174706	0.174706	0.174706	0.174706	0.174706	0.174706	0.174706	0.174706	0.174706	0.174706	0.00714619	0.0730808	0.122399	0.105252	0.0394379	0.174706
0.174706	0.10004	0.122399	0.10004	0.174706	0.174706	0.174706	0.122399	0.174706	0.174706	0.174706	0.174706	0.0846507	0.174706	0.0730808	0.122399	0.174706	0.174706	0.122399	0.174706	0.0529452	0.174706	0.174706	0.174706	0.174706	0.174706	0.122399	0.174706	0.174706	0.122399	0.122399	0.0936748	0.105252	0.174706	0.174706	0.174706	0.174706	0.174706	0.174706	0.174706	0.174706	0.174706	0.174706	0.174706	0.00714619	0.0730808	0.122399	0.105252	0.0394379	0.174706
0.122399	0.0904824	0.10004	0.0904824	0.122399	0.122399	0.122399	0.10004	0.122399	0.122399	0.122399	0.122399	0.0839042	0.122399	0.0507219	0.10004	0.122399	0.122399	0.10004	0.122399	0.0305863	0.122399	0.122399	0.122399	0.122399	0.122399	0.10004	0.122399	0.122399	0.10004	0.10004	0.0413678	0.0529452	0.122399	0.122399	0.122399	0.122399	0.122399	0.122399	0.122399	0.122399	0.122399	0.122399	0.122399	0.00306082	0.0507219	0.10004	0.0529452	0.017079	0.122399
0.823552	0.637201	0.828008	0.782435	0.716905	0.53636	0.174706	0.122399	0.174706	0.174706	0.174706	0.546354	0.0846507	0.174706	0.0730808	0.122399	0.174706	0.174706	0.122399	0.174706	0.0529452	0.561644	0.724539	0.777427	0.513729	0.525406	0.813709	0.886541	0.174706	0.683403	0.666569	0.769113	0.669298	0.67405	0.764228	0.738175	0.759652	0.591089	0.726114	0.834748	0.761227	0.788554	0.877255	0.779592	0.832049	0.834985	0.765877	0.602999	0.728812	0.786296
0.863152	0.639028	0.886447	0.792055	0.798718	0.557557	0.174706	0.122399	0.174706	0.174706	0.174706	0.473007	0.0846507	0.174706	0.0730808	0.122399	0.174706	0.174706	0.122399	0.174706	0.0529452	0.545239	0.742532	0.824706	0.451288	0.493893	0.788299	0.901214	0.174706	0.775079	0.736881	0.835199	0.702205	0.716061	0.809719	0.78959	0.763336	0.690306	0.794788	0.885517	0.822612	0.797441	0.886563	0.867224	0.885491	0.794982	0.699141	0.654496	0.777345	0.821043
0.880481	0.695024	0.850339	0.794186	0.701593	0.467615	0.174706	0.122399	0.174706	0.174706	0.174706	0.35249	0.0846507	0.174706	0.243193	0.122399	0.174706	0.174706	0.122399	0.174706	0.0529452	0.413232	0.705784	0.810368	0.341258	0.479603	0.838375	0.877548	0.174706	0.763708	0.729394	0.823616	0.813671	0.769872	0.85589	0.789523	0.703027	0.747943	0.682887	0.878194	0.85992	0.753842	0.79699	0.793654	0.87531	0.822713	0.700211	0.697712	0.717455	0.807276
0.10004	0.086397	0.0904824	0.086397	0.10004	0.10004	0.10004	0.0904824	0.10004	0.10004	0.10004	0.10004	0.0835851	0.10004	0.0411645	0.0904824	0.10004	0.10004	0.0904824	0.10004	0.0210289	0.10004	0.10004	0.10004	0.10004	0.10004	0.0904824	0.10004	0.10004	0.0904824	0.0904824	0.0305863	0.0305863	0.10004	0.10004	0.10004	0.10004	0.10004	0.10004	0.10004	0.10004	0.10004	0.10004	0.10004	0.00136813	0.0411645	0.0904824	0.0305863	0.00752152	0.10004
0.409529	0.284766	0.510549	0.342864	0.339118	0.161191	0.0923045	0.0399974	0.0923045	0.0923045	0.0923045	0.21903	0.00224933	0.0923045	0.0394379	0.0399974	0.0923045	0.0923045	0.0399974	0.0923045	0.0392094	0.201297	0.314511	0.447239	0.247239	0.209173	0.456197	0.424083	0.0923045	0.346303	0.279664	0.361746	0.345581	0.298209	0.330528	0.290983	0.660753	0.24264	0.247838	0.449678	0.324118	0.399621	0.421525	0.539061	0.461509	0.330127	0.322862	0.341885	0.294087	0.42708
0.819277	0.562236	0.741609	0.712671	0.516892	0.291729	0.174706	0.122399	0.174706	0.174706	0.174706	0.249745	0.0846507	0.174706	0.0730808	0.122399	0.174706	0.174706	0.122399	0.174706	0.0529452	0.253485	0.474906	0.643104	0.222535	0.264801	0.67068	0.725635	0.174706	0.491053	0.437524	0.732627	0.583387	0.592734	0.863849	0.80901	0.520144	0.573782	0.553344	0.880203	0.929593	0.690767	0.692303	0.724837	0.836755	0.695401	0.595889	0.716387	0.45105	0.94859
0.902392	0.649217	0.864374	0.778376	0.753285	0.544439	0.0936748	0.0413678	0.0936748	0.0936748	0.0936748	0.396367	0.00361972	0.0936748	0.0399974	0.0413678	0.0936748	0.0936748	0.0413678	0.0936748	0.0394379	0.527502	0.803246	0.87634	0.468458	0.575947	0.830808	0.905795	0.105252	0.811703	0.806549	0.843809	0.771976	0.772071	0.798223	0.826862	0.765649	0.717166	0.795771	0.883561	0.842167	0.814738	0.866871	0.870463	0.878548	0.848564	0.770098	0.642213	0.796961	0.818571
0.604218	0.57382	0.625439	0.651952	0.726808	0.474655	0.2955	0.243193	0.2955	0.2955	0.2955	0.481901	0.205445	0.2955	0.122399	0.243193	0.2955	0.2955	0.243193	0.2955	0.0730808	0.728228	0.631468	0.584475	0.664175	0.633453	0.617091	0.663712	0.2955	0.531443	0.547792	0.595358	0.554964	0.486346	0.511777	0.548916	0.442369	0.54266	0.710784	0.618586	0.51635	0.547022	0.764987	0.517097	0.543301	0.64299	0.612913	0.376259	0.67724	0.50514
0.783357	0.557389	0.795363	0.733906	0.838755	0.567183	0.174706	0.122399	0.174706	0.174706	0.174706	0.388631	0.0846507	0.174706	0.0730808	0.122399	0.174706	0.174706	0.122399	0.174706	0.122399	0.529769	0.68737	0.723772	0.384064	0.419907	0.739631	0.778237	0.174706	0.725641	0.670831	0.714855	0.633709	0.639962	0.795893	0.725246	0.585832	0.609388	0.777528	0.800053	0.774106	0.749627	0.797762	0.745848	0.822898	0.701015	0.584677	0.526833	0.746582	0.677714
0.743986	0.61677	0.796458	0.746023	0.844625	0.546601	0.174706	0.122399	0.174706	0.174706	0.174706	0.538473	0.0846507	0.174706	0.0730808	0.122399	0.174706	0.174706	0.122399	0.174706	0.0529452	0.697115	0.78195	0.75064	0.507694	0.616628	0.752135	0.806032	0.174706	0.77208	0.77315	0.760867	0.627037	0.710446	0.683815	0.6878	0.646741	0.632436	0.88616	0.804867	0.69207	0.747764	0.895479	0.715346	0.728595	0.771951	0.70038	0.472274	0.896883	0.656619
0.648053	0.607509	0.777095	0.603805	0.641891	0.376891	0.174706	0.122399	0.174706	0.174706	0.174706	0.684042	0.0846507	0.174706	0.0730808	0.122399	0.174706	0.174706	0.122399	0.174706	0.122399	0.670771	0.745909	0.733021	0.549111	0.707942	0.776031	0.785169	0.174706	0.703237	0.712761	0.686561	0.595899	0.719707	0.511591	0.559845	0.695286	0.590184	0.734618	0.714774	0.537733	0.65371	0.790161	0.690096	0.647824	0.670461	0.653921	0.397956	0.855386	0.567548
0.122399	0.0904824	0.10004	0.0904824	0.122399	0.122399	0.122399	0.10004	0.122399	0.122399	0.122399	0.122399	0.0839042	0.122399	0.0507219	0.10004	0.122399	0.122399	0.10004	0.122399	0.0305863	0.122399	0.122399	0.122399	0.122399	0.122399	0.10004	0.122399	0.122399	0.10004	0.10004	0.0413678	0.0529452	0.122399	0.122399	0.122399	0.122399	0.122399	0.122399	0.122399	0.122399	0.122399	0.122399	0.122399	0.00306082	0.0507219	0.10004	0.0529452	0.017079	0.122399
0.125388	0.0507219	0.0730808	0.0507219	0.125388	0.125388	0.125388	0.0730808	0.125388	0.125388	0.125388	0.125388	0.0353328	0.125388	0.122399	0.0730808	0.125388	0.125388	0.0730808	0.125388	0.0447242	0.125388	0.125388	0.125388	0.125388	0.125388	0.0730808	0.125388	0.2955	0.0730808	0.0730808	0.0923045	0.0970313	0.125388	0.125388	0.125388	0.125388	0.125388	0.125388	0.125388	0.125388	0.125388	0.125388	0.125388	0.00713984	0.0529452	0.0730808	0.0970313	0.0392094	0.125388
0.708762	0.553185	0.752876	0.780797	0.847234	0.645159	0.174706	0.122399	0.174706	0.174706	0.174706	0.494568	0.0846507	0.174706	0.0730808	0.122399	0.174706	0.174706	0.122399	0.174706	0.0529452	0.575367	0.660274	0.596531	0.388534	0.399707	0.621369	0.728577	0.174706	0.584892	0.510283	0.65756	0.471372	0.453808	0.715596	0.680127	0.563529	0.332356	0.791336	0.734188	0.632849	0.72124	0.823421	0.708789	0.708275	0.727932	0.661296	0.515954	0.638107	0.688823
0.661345	0.618799	0.717771	0.687078	0.701635	0.361424	0.174706	0.122399	0.174706	0.174706	0.174706	0.567926	0.0846507	0.174706	0.0730808	0.122399	0.174706	0.174706	0.122399	0.174706	0.0529452	0.68032	0.586705	0.579529	0.54038	0.59445	0.736703	0.739342	0.174706	0.524881	0.509336	0.627288	0.471763	0.490141	0.681469	0.634076	0.500055	0.375721	0.638731	0.670402	0.579444	0.592755	0.760483	0.607524	0.680581	0.734917	0.733469	0.460043	0.59396	0.61556
0.801339	0.692677	0.805282	0.786364	0.739262	0.44544	0.174706	0.122399	0.174706	0.174706	0.174706	0.503181	0.0846507	0.174706	0.0730808	0.122399	0.174706	0.174706	0.122399	0.174706	0.0529452	0.525204	0.743204	0.715299	0.424101	0.531314	0.834609	0.851325	0.174706	0.715743	0.679087	0.808692	0.652654	0.742924	0.797366	0.722557	0.694263	0.592159	0.779567	0.843373	0.756411	0.807673	0.836601	0.746168	0.786113	0.81553	0.74964	0.654511	0.76193	0.754172
0.840466	0.68957	0.879024	0.810127	0.745275	0.479217	0.125388	0.0730808	0.125388	0.125388	0.125388	0.529589	0.0353328	0.125388	0.0529452	0.0730808	0.125388	0.125388	0.0730808	0.125388	0.0730808	0.573335	0.778436	0.781184	0.490871	0.572462	0.858058	0.873564	0.125388	0.680979	0.621459	0.824986	0.696263	0.704171	0.782637	0.764782	0.751524	0.6417	0.769829	0.892033	0.794678	0.830478	0.888109	0.82409	0.838481	0.794267	0.73667	0.61693	0.727264	0.849692
0.709726	0.643316	0.706376	0.682308	0.526728	0.453965	0.174706	0.122399	0.174706	0.174706	0.174706	0.41466	0.0846507	0.174706	0.0730808	0.122399	0.174706	0.174706	0.122399	0.174706	0.0529452	0.460398	0.625487	0.722846	0.42595	0.43511	0.700764	0.776739	0.174706	0.738255	0.743348	0.746704	0.835015	0.730271	0.59774	0.537445	0.697854	0.837471	0.589363	0.752638	0.679802	0.62075	0.704756	0.680586	0.697427	0.665182	0.506121	0.619094	0.770182	0.622297
0.770516	0.631833	0.780892	0.733467	0.598742	0.369773	0.174706	0.122399	0.174706	0.174706	0.174706	0.221915	0.0846507	0.174706	0.0730808	0.122399	0.174706	0.174706	0.122399	0.174706	0.0529452	0.328466	0.709432	0.73755	0.323163	0.410013	0.728571	0.793646	0.174706	0.785442	0.734094	0.813448	0.817923	0.766955	0.733726	0.688031	0.69431	0.801396	0.623149	0.829352	0.809176	0.738241	0.698776	0.794957	0.79924	0.685893	0.569688	0.621296	0.669113	0.775403
0.576738	0.515119	0.676744	0.560324	0.610855	0.465694	0.174706	0.122399	0.174706	0.174706	0.174706	0.652627	0.0846507	0.174706	0.0730808	0.122399	0.174706	0.174706	0.122399	0.174706	0.0529452	0.744786	0.762823	0.618657	0.643562	0.741773	0.712739	0.717262	0.174706	0.653902	0.692179	0.577361	0.566978	0.56422	0.426115	0.525637	0.6015	0.514069	0.671753	0.596772	0.436398	0.594265	0.731571	0.594145	0.529963	0.635503	0.641774	0.29475	0.769899	0.479871
0.785312	0.506187	0.670734	0.626404	0.509102	0.379734	0.0846507	0.0839042	0.0846507	0.0846507	0.0846507	0.15547	0.0833655	0.0846507	0.0345863	0.0839042	0.0846507	0.0846507	0.0839042	0.0846507	0.0144507	0.256335	0.439138	0.638209	0.220459	0.240468	0.614344	0.714013	0.0846507	0.593353	0.567931	0.729372	0.715261	0.675662	0.779558	0.684951	0.542134	0.712295	0.508516	0.772788	0.834043	0.636352	0.609145	0.691265	0.780069	0.624076	0.475826	0.737239	0.531701	0.771692
0.90672	0.684884	0.881253	0.79712	0.71474	0.392764	0.0210289	0.0169435	0.0210289	0.0210289	0.0210289	0.375187	0.0139952	0.0210289	0.00872251	0.0169435	0.0210289	0.0210289	0.0169435	0.0210289	0.0169435	0.437598	0.693236	0.839886	0.348904	0.469736	0.807364	0.909202	0.0210289	0.721791	0.685248	0.858587	0.748718	0.781659	0.896906	0.841127	0.697429	0.663459	0.711584	0.915375	0.912856	0.798551	0.817971	0.906745	1	0.820716	0.725572	0.676847	0.689549	0.895568
0.804649	0.511808	0.693474	0.729775	0.621788	0.327704	0.122399	0.10004	0.122399	0.122399	0.122399	0.250769	0.0839042	0.122399	0.0507219	0.10004	0.122399	0.122399	0.10004	0.122399	0.0305863	0.418802	0.632072	0.685311	0.454641	0.35163	0.641086	0.740373	0.122399	0.549264	0.544307	0.733145	0.610368	0.56622	0.761428	0.790187	0.506553	0.632027	0.624918	0.806596	0.838589	0.654324	0.777135	0.657107	0.763993	0.759263	0.669123	0.591909	0.49855	0.842805
0.449748	0.372706	0.468751	0.448048	0.698235	0.330532	0.174706	0.122399	0.174706	0.174706	0.174706	0.560192	0.0846507	0.174706	0.0730808	0.122399	0.174706	0.174706	0.122399	0.174706	0.0529452	0.716153	0.553348	0.501994	0.489736	0.536796	0.465096	0.531957	0.591359	0.508521	0.551525	0.503554	0.321116	0.536722	0.405387	0.397098	0.290688	0.411399	0.75777	0.516125	0.396552	0.481814	0.668172	0.379189	0.419184	0.494803	0.446826	0.279304	0.774105	0.344401
0.819917	0.447431	0.689875	0.607466	0.540046	0.351848	0.174706	0.122399	0.174706	0.174706	0.174706	0.218212	0.0846507	0.174706	0.0730808	0.122399	0.174706	0.174706	0.122399	0.174706	0.0529452	0.243235	0.501529	0.698181	0.21776	0.30415	0.665816	0.707974	0.174706	0.460296	0.39721	0.67883	0.548184	0.539419	0.77299	0.791321	0.587849	0.447164	0.507198	0.766449	0.782906	0.655355	0.653508	0.79603	0.83379	0.659557	0.602843	0.672079	0.403024	0.862324
0.125388	0.0507219	0.0730808	0.0507219	0.125388	0.125388	0.125388	0.0730808	0.125388	0.125388	0.125388	0.125388	0.0353328	0.125388	0.0529452	0.0730808	0.125388	0.125388	0.0730808	0.125388	0.0447242	0.125388	0.125388	0.125388	0.125388	0.125388	0.0730808	0.125388	0.125388	0.0730808	0.0730808	0.0923045	0.0970313	0.125388	0.125388	0.125388	0.125388	0.125388	0.125388	0.125388	0.125388	0.125388	0.125388	0.125388	0.00713984	0.0529452	0.0730808	0.0970313	0.0399974	0.125388
0.76856	0.6289	0.764778	0.678967	0.636871	0.408022	0.174706	0.122399	0.174706	0.174706	0.174706	0.300767	0.0846507	0.174706	0.0730808	0.122399	0.174706	0.174706	0.122399	0.174706	0.0529452	0.406279	0.656938	0.757803	0.367308	0.486164	0.706748	0.812245	0.174706	0.768006	0.773973	0.730309	0.78595	0.801988	0.700099	0.740165	0.584579	0.765293	0.640176	0.776677	0.769005	0.60749	0.66494	0.733545	0.809882	0.67706	0.555016	0.566245	0.742899	0.655873
0.843989	0.616512	0.838873	0.718639	0.608195	0.364811	0.174706	0.122399	0.174706	0.174706	0.174706	0.256937	0.0846507	0.174706	0.0730808	0.122399	0.174706	0.174706	0.122399	0.174706	0.0529452	0.350317	0.675458	0.808362	0.364017	0.442432	0.752762	0.856847	0.174706	0.79453	0.790358	0.772323	0.747561	0.722327	0.787636	0.800711	0.721872	0.708117	0.625144	0.846427	0.861296	0.761801	0.73413	0.897327	0.911843	0.744121	0.662096	0.590332	0.689133	0.8138
0.866224	0.593419	0.827214	0.782409	0.721156	0.501128	0.174706	0.122399	0.174706	0.174706	0.174706	0.366361	0.0846507	0.174706	0.0730808	0.122399	0.174706	0.174706	0.122399	0.174706	0.0529452	0.442686	0.692857	0.800816	0.367234	0.449236	0.77976	0.874604	0.174706	0.752361	0.7275	0.807547	0.68912	0.693733	0.87165	0.814213	0.738015	0.640396	0.683329	0.874261	0.861804	0.832643	0.855082	0.822907	0.893486	0.847485	0.740496	0.679831	0.6907	0.854182
0.859544	0.550739	0.813874	0.780297	0.829031	0.486522	0.122399	0.10004	0.122399	0.122399	0.122399	0.435428	0.0839042	0.122399	0.0507219	0.10004	0.122399	0.122399	0.10004	0.122399	0.0305863	0.546609	0.686439	0.747859	0.400928	0.424842	0.724906	0.834258	0.122399	0.672811	0.634003	0.771017	0.592224	0.634283	0.888156	0.825	0.636021	0.534115	0.754445	0.874626	0.842672	0.7967	0.897458	0.778421	0.880855	0.837495	0.732765	0.642354	0.693756	0.85298
0.78795	0.481054	0.696677	0.586656	0.623315	0.308079	0.174706	0.122399	0.174706	0.174706	0.174706	0.336058	0.0846507	0.174706	0.0730808	0.122399	0.174706	0.174706	0.122399	0.174706	0.0529452	0.413143	0.571675	0.780432	0.367268	0.466387	0.728362	0.771917	0.174706	0.674309	0.653188	0.697805	0.662778	0.754286	0.735043	0.717755	0.664029	0.699721	0.580053	0.791437	0.759859	0.710411	0.765138	0.651176	0.766934	0.694357	0.589448	0.669957	0.667095	0.7478
0.560635	0.383942	0.607471	0.587993	0.804192	0.492946	0.174706	0.122399	0.174706	0.174706	0.174706	0.54169	0.0846507	0.174706	0.0730808	0.122399	0.174706	0.174706	0.122399	0.174706	0.0529452	0.677366	0.715722	0.495623	0.391603	0.477536	0.586067	0.663264	0.174706	0.598288	0.602581	0.565608	0.441525	0.5282	0.57467	0.553287	0.479805	0.367521	0.751332	0.618641	0.50635	0.588769	0.752653	0.477383	0.53442	0.600446	0.531049	0.388193	0.706703	0.491923
0.641663	0.447442	0.678761	0.648591	0.825686	0.555459	0.122399	0.10004	0.122399	0.122399	0.122399	0.537666	0.0839042	0.122399	0.0507219	0.10004	0.122399	0.122399	0.10004	0.122399	0.0305863	0.694715	0.764616	0.574519	0.437331	0.496654	0.660955	0.725339	0.122399	0.621231	0.623844	0.634134	0.509741	0.58202	0.626351	0.605521	0.542321	0.402591	0.785266	0.678227	0.567788	0.659877	0.809063	0.56585	0.611083	0.694734	0.624188	0.440881	0.722748	0.565386
0.788883	0.55177	0.738789	0.716019	0.70844	0.500565	0.122399	0.10004	0.122399	0.122399	0.122399	0.327481	0.0839042	0.122399	0.0507219	0.10004	0.122399	0.122399	0.10004	0.122399	0.0305863	0.465133	0.659953	0.707514	0.307596	0.394291	0.63051	0.778539	0.122399	0.727673	0.69696	0.802566	0.65767	0.657195	0.774517	0.739403	0.55405	0.599131	0.686538	0.772139	0.769929	0.676913	0.710442	0.765862	0.810861	0.744636	0.634304	0.544327	0.636239	0.731555
0.716807	0.644311	0.704963	0.652208	0.541868	0.439824	0.174706	0.122399	0.174706	0.174706	0.174706	0.184121	0.0846507	0.174706	0.0730808	0.122399	0.174706	0.174706	0.122399	0.174706	0.0529452	0.304667	0.661555	0.663814	0.281842	0.396355	0.631548	0.739807	0.174706	0.658835	0.624851	0.631095	0.631589	0.57456	0.632886	0.719962	0.532188	0.565171	0.57274	0.674154	0.648517	0.602904	0.612863	0.774245	0.750565	0.660721	0.599601	0.530284	0.577041	0.642217
0.718497	0.623568	0.751477	0.73076	0.698629	0.54448	0.174706	0.122399	0.174706	0.174706	0.174706	0.57669	0.0846507	0.174706	0.0730808	0.122399	0.174706	0.174706	0.122399	0.174706	0.0529452	0.584778	0.713576	0.643815	0.390528	0.517322	0.727514	0.731186	0.174706	0.571833	0.511162	0.686585	0.531657	0.518507	0.621214	0.609426	0.675756	0.448218	0.742973	0.766787	0.611675	0.735912	0.850898	0.646272	0.628402	0.709386	0.678895	0.533117	0.64779	0.706514
0.859748	0.644146	0.824708	0.829688	0.867649	0.537908	0.174706	0.122399	0.174706	0.174706	0.174706	0.497034	0.0846507	0.174706	0.0730808	0.122399	0.174706	0.174706	0.122399	0.174706	0.0529452	0.626963	0.791741	0.778721	0.439975	0.520414	0.784136	0.870237	0.174706	0.679918	0.664521	0.856437	0.667798	0.723355	0.846762	0.786031	0.61073	0.574897	0.883766	0.881621	0.822366	0.793673	0.924401	0.770737	0.856227	0.87401	0.771512	0.626315	0.772951	0.810805
0.758399	0.716592	0.842772	0.770861	0.793666	0.538924	0.174706	0.122399	0.174706	0.174706	0.174706	0.62307	0.0846507	0.174706	0.0730808	0.122399	0.174706	0.174706	0.122399	0.174706	0.0529452	0.720099	0.84611	0.765156	0.518399	0.679878	0.76184	0.841358	0.174706	0.755825	0.744385	0.763177	0.662703	0.720337	0.645055	0.699686	0.679698	0.595887	0.862454	0.809792	0.648707	0.725607	0.868957	0.765772	0.734209	0.763677	0.720863	0.506383	0.872825	0.688234
0.889623	0.685294	0.838868	0.786993	0.617843	0.396002	0.174706	0.122399	0.174706	0.174706	0.174706	0.297131	0.0846507	0.174706	0.0730808	0.122399	0.174706	0.174706	0.122399	0.174706	0.0529452	0.345695	0.647342	0.785259	0.269009	0.358031	0.782814	0.834158	0.174706	0.664607	0.609504	0.861633	0.733735	0.768284	0.883399	0.807826	0.620895	0.686191	0.691187	0.929859	0.937708	0.771912	0.774994	0.826185	0.91572	0.796354	0.691011	0.720178	0.619265	0.92065
0.875939	0.81175	0.89737	0.83651	0.675185	0.416718	0.174706	0.122399	0.174706	0.174706	0.174706	0.394024	0.0846507	0.174706	0.0730808	0.122399	0.174706	0.174706	0.122399	0.174706	0.0529452	0.460274	0.745712	0.844603	0.39194	0.580338	0.8097	0.904295	0.174706	0.808693	0.76779	0.902657	0.855431	0.828066	0.807186	0.779035	0.712625	0.755948	0.725301	0.896808	0.862567	0.751553	0.768739	0.908849	0.925546	0.798906	0.7152	0.638781	0.741283	0.838562
0.633424	0.542913	0.729625	0.628689	0.741267	0.473287	0.174706	0.122399	0.174706	0.174706	0.174706	0.743258	0.0846507	0.174706	0.0730808	0.122399	0.174706	0.174706	0.122399	0.174706	0.0529452	0.751312	0.621815	0.534347	0.494822	0.514913	0.667501	0.689047	0.174706	0.538525	0.516629	0.620769	0.419869	0.491733	0.611562	0.533352	0.531136	0.332236	0.751184	0.68567	0.517359	0.60933	0.797694	0.596486	0.607531	0.632232	0.594956	0.413727	0.725568	0.569573
0.80943	0.700082	0.876556	0.822683	0.820476	0.563905	0.174706	0.122399	0.174706	0.174706	0.174706	0.639577	0.0846507	0.174706	0.0730808	0.122399	0.174706	0.174706	0.122399	0.174706	0.0529452	0.693022	0.840912	0.75879	0.500015	0.622945	0.800714	0.872296	0.174706	0.741927	0.720152	0.805338	0.656693	0.680437	0.733856	0.72761	0.716746	0.58868	0.871259	0.868799	0.72825	0.79192	0.929913	0.784259	0.778707	0.813846	0.749068	0.557962	0.844372	0.759591
0.890832	0.722891	0.866506	0.827193	0.730939	0.57658	0.174706	0.122399	0.174706	0.174706	0.174706	0.445634	0.0846507	0.174706	0.0730808	0.122399	0.174706	0.174706	0.122399	0.174706	0.0529452	0.555604	0.742574	0.744167	0.453285	0.472434	0.801379	0.908309	0.174706	0.694197	0.671792	0.872952	0.784483	0.740456	0.819672	0.772824	0.693174	0.63489	0.725683	0.853884	0.798712	0.755856	0.807875	0.891202	0.88247	0.843603	0.753718	0.65734	0.697494	0.817461
0.761885	0.698893	0.83877	0.753212	0.759228	0.480025	0.0846507	0.0839042	0.0846507	0.0846507	0.0846507	0.624423	0.0833655	0.0846507	0.0345863	0.0839042	0.0846507	0.0846507	0.0839042	0.0846507	0.0144507	0.679607	0.806536	0.797159	0.5627	0.700774	0.811951	0.86477	0.0846507	0.797118	0.779945	0.778537	0.698771	0.734496	0.67409	0.67314	0.732812	0.715638	0.812081	0.815087	0.685447	0.774843	0.879931	0.73545	0.742821	0.780097	0.717013	0.530889	0.87894	0.687749
0.840919	0.584394	0.832007	0.749087	0.780131	0.600962	0.174706	0.122399	0.174706	0.174706	0.174706	0.490705	0.0846507	0.174706	0.0730808	0.122399	0.174706	0.174706	0.122399	0.174706	0.0529452	0.5902	0.804979	0.784716	0.508833	0.555308	0.839949	0.87957	0.174706	0.776865	0.784135	0.819635	0.761879	0.767325	0.758522	0.724123	0.73351	0.689105	0.817219	0.849046	0.774099	0.814739	0.886919	0.786093	0.793584	0.831806	0.741507	0.611573	0.820041	0.771979
0.89309	0.611326	0.815933	0.747645	0.665354	0.407983	0.174706	0.122399	0.174706	0.174706	0.174706	0.282179	0.0846507	0.174706	0.0730808	0.122399	0.174706	0.174706	0.122399	0.174706	0.0529452	0.373522	0.655667	0.810121	0.355369	0.403015	0.785368	0.852398	0.174706	0.723566	0.705133	0.841727	0.760615	0.774895	0.874237	0.818999	0.675323	0.720811	0.649601	0.902989	0.919989	0.760811	0.785432	0.829738	0.917769	0.803135	0.678095	0.710165	0.670752	0.876046
0.756791	0.643075	0.651889	0.782229	0.702181	0.456419	0.174706	0.122399	0.174706	0.174706	0.174706	0.305911	0.0846507	0.174706	0.0730808	0.122399	0.174706	0.174706	0.122399	0.174706	0.0529452	0.443353	0.660162	0.62112	0.334736	0.474634	0.641935	0.76366	0.174706	0.531951	0.520252	0.73517	0.647136	0.583598	0.755731	0.708794	0.459405	0.522473	0.678448	0.699886	0.701287	0.607513	0.695386	0.598242	0.731793	0.739463	0.647809	0.638814	0.551848	0.650858
0.609502	0.497747	0.678115	0.529198	0.60106	0.356003	0.174706	0.122399	0.174706	0.174706	0.174706	0.641491	0.0846507	0.174706	0.0730808	0.122399	0.174706	0.174706	0.122399	0.174706	0.0529452	0.678536	0.735476	0.649162	0.612394	0.690816	0.695737	0.712344	0.174706	0.653962	0.706375	0.612611	0.592564	0.636607	0.444811	0.519936	0.585008	0.601571	0.713596	0.631859	0.482771	0.579103	0.731743	0.544879	0.534674	0.587122	0.54487	0.351407	0.819938	0.474229
0.746747	0.673779	0.7338	0.712577	0.569943	0.472868	0.174706	0.122399	0.174706	0.174706	0.174706	0.232434	0.0846507	0.174706	0.0730808	0.122399	0.174706	0.174706	0.122399	0.174706	0.0529452	0.339045	0.6609	0.758474	0.393513	0.499864	0.668504	0.784157	0.174706	0.716752	0.743366	0.745847	0.852735	0.747532	0.599072	0.649565	0.578874	0.751585	0.622053	0.696402	0.682275	0.605389	0.610256	0.719772	0.730347	0.685159	0.563577	0.544879	0.658661	0.59115
0.174706	0.10004	0.122399	0.10004	0.174706	0.174706	0.174706	0.122399	0.174706	0.174706	0.174706	0.174706	0.0846507	0.174706	0.0730808	0.122399	0.174706	0.174706	0.122399	0.174706	0.0529452	0.174706	0.174706	0.174706	0.174706	0.174706	0.122399	0.174706	0.174706	0.122399	0.122399	0.0936748	0.105252	0.174706	0.174706	0.174706	0.174706	0.174706	0.174706	0.174706	0.174706	0.174706	0.174706	0.174706	0.00714619	0.0730808	0.122399	0.105252	0.0394379	0.174706
0.174706	0.10004	0.122399	0.10004	0.174706	0.174706	0.174706	0.122399	0.174706	0.174706	0.174706	0.174706	0.0846507	0.174706	0.0730808	0.122399	0.174706	0.174706	0.122399	0.174706	0.0529452	0.174706	0.174706	0.174706	0.174706	0.174706	0.122399	0.174706	0.174706	0.122399	0.122399	0.105252	0.105252	0.174706	0.174706	0.174706	0.174706	0.174706	0.174706	0.174706	0.174706	0.174706	0.174706	0.174706	0.00719982	0.0730808	0.122399	0.174706	0.0394379	0.174706
0.122399	0.0904824	0.10004	0.0904824	0.122399	0.122399	0.122399	0.10004	0.122399	0.122399	0.122399	0.122399	0.0839042	0.122399	0.0507219	0.10004	0.122399	0.122399	0.10004	0.122399	0.0305863	0.122399	0.122399	0.122399	0.122399	0.122399	0.10004	0.122399	0.122399	0.10004	0.10004	0.0413678	0.0529452	0.122399	0.122399	0.122399	0.122399	0.122399	0.122399	0.122399	0.122399	0.122399	0.122399	0.122399	0.00306082	0.0507219	0.10004	0.0529452	0.017079	0.122399
0.122399	0.0904824	0.10004	0.0904824	0.122399	0.122399	0.122399	0.10004	0.122399	0.122399	0.122399	0.122399	0.0839042	0.122399	0.0507219	0.10004	0.122399	0.122399	0.10004	0.122399	0.0305863	0.122399	0.122399	0.122399	0.122399	0.122399	0.10004	0.122399	0.122399	0.10004	0.10004	0.0413678	0.0529452	0.122399	0.122399	0.122399	0.122399	0.122399	0.122399	0.122399	0.122399	0.122399	0.122399	0.122399	0.00306082	0.0507219	0.10004	0.0529452	0.017079	0.122399
0.174706	0.10004	0.122399	0.10004	0.174706	0.174706	0.174706	0.122399	0.174706	0.174706	0.174706	0.174706	0.0846507	0.174706	0.0730808	0.122399	0.174706	0.174706	0.122399	0.174706	0.0529452	0.174706	0.174706	0.174706	0.174706	0.174706	0.122399	0.174706	0.174706	0.122399	0.122399	0.0936748	0.105252	0.174706	0.174706	0.174706	0.174706	0.174706	0.174706	0.174706	0.174706	0.174706	0.174706	0.174706	0.00714619	0.0730808	0.122399	0.174706	0.0394379	0.174706
0.122399	0.0904824	0.10004	0.0904824	0.122399	0.122399	0.122399	0.10004	0.122399	0.122399	0.122399	0.122399	0.0839042	0.122399	0.0507219	0.10004	0.122399	0.122399	0.10004	0.122399	0.0305863	0.122399	0.122399	0.122399	0.122399	0.122399	0.10004	0.122399	0.122399	0.10004	0.10004	0.0413678	0.0529452	0.122399	0.122399	0.122399	0.122399	0.122399	0.122399	0.122399	0.122399	0.122399	0.122399	0.122399	0.00306082	0.0507219	0.10004	0.122399	0.017079	0.122399
0.10004	0.086397	0.0904824	0.086397	0.10004	0.10004	0.10004	0.0904824	0.10004	0.10004	0.10004	0.10004	0.0835851	0.10004	0.0411645	0.0904824	0.10004	0.10004	0.0904824	0.10004	0.0210289	0.10004	0.10004	0.10004	0.10004	0.10004	0.0904824	0.10004	0.10004	0.0904824	0.0904824	0.0190088	0.0305863	0.10004	0.10004	0.10004	0.10004	0.10004	0.10004	0.10004	0.10004	0.10004	0.10004	0.10004	0.0013145	0.0411645	0.0904824	0.10004	0.00752152	0.10004
0.174706	0.10004	0.122399	0.10004	0.174706	0.174706	0.174706	0.122399	0.174706	0.174706	0.174706	0.174706	0.0846507	0.174706	0.0730808	0.122399	0.174706	0.174706	0.122399	0.174706	0.0529452	0.174706	0.174706	0.174706	0.174706	0.174706	0.122399	0.174706	0.174706	0.122399	0.122399	0.0936748	0.105252	0.174706	0.174706	0.174706	0.174706	0.174706	0.174706	0.174706	0.174706	0.174706	0.174706	0.174706	0.00714619	0.0730808	0.122399	0.174706	0.0394379	0.174706
0.174706	0.10004	0.122399	0.10004	0.174706	0.174706	0.174706	0.122399	0.174706	0.174706	0.174706	0.174706	0.0846507	0.174706	0.0730808	0.122399	0.174706	0.174706	0.122399	0.174706	0.0529452	0.174706	0.174706	0.174706	0.174706	0.174706	0.122399	0.174706	0.174706	0.122399	0.122399	0.0936748	0.105252	0.174706	0.174706	0.174706	0.174706	0.174706	0.174706	0.174706	0.174706	0.174706	0.174706	0.174706	0.00714619	0.0730808	0.122399	0.174706	0.0394379	0.174706
0.10004	0.086397	0.0904824	0.086397	0.10004	0.10004	0.10004	0.0904824	0.10004	0.10004	0.10004	0.10004	0.0835851	0.10004	0.0411645	0.0904824	0.10004	0.10004	0.0904824	0.10004	0.0210289	0.10004	0.10004	0.10004	0.10004	0.10004	0.0904824	0.10004	0.10004	0.0904824	0.0904824	0.0190088	0.0305863	0.10004	0.10004	0.10004	0.10004	0.10004	0.10004	0.10004	0.10004	0.10004	0.10004	0.10004	0.0013145	0.0411645	0.0904824	0.10004	0.00752152	0.10004
0.10004	0.086397	0.0904824	0.086397	0.10004	0.10004	0.10004	0.0904824	0.10004	0.10004	0.10004	0.10004	0.0835851	0.10004	0.0411645	0.0904824	0.10004	0.10004	0.0904824	0.10004	0.0210289	0.10004	0.10004	0.10004	0.10004	0.10004	0.0904824	0.10004	0.10004	0.0904824	0.0904824	0.0190088	0.0305863	0.10004	0.10004	0.10004	0.10004	0.10004	0.10004	0.10004	0.10004	0.10004	0.10004	0.10004	0.0013145	0.0411645	0.0904824	0.10004	0.00752152	0.10004
0.10004	0.086397	0.0904824	0.086397	0.10004	0.10004	0.10004	0.0904824	0.10004	0.10004	0.10004	0.10004	0.0835851	0.10004	0.0411645	0.0904824	0.10004	0.10004	0.0904824	0.10004	0.0210289	0.10004	0.10004	0.10004	0.10004	0.10004	0.0904824	0.10004	0.10004	0.0904824	0.0904824	0.0190088	0.0305863	0.10004	0.10004	0.10004	0.10004	0.10004	0.10004	0.10004	0.10004	0.10004	0.10004	0.10004	0.0013145	0.0411645	0.0904824	0.10004	0.00752152	0.10004
0.174706	0.10004	0.122399	0.10004	0.174706	0.174706	0.174706	0.122399	0.174706	0.174706	0.174706	0.174706	0.0846507	0.174706	0.0730808	0.122399	0.174706	0.174706	0.122399	0.174706	0.0529452	0.174706	0.174706	0.174706	0.174706	0.174706	0.122399	0.174706	0.174706	0.122399	0.122399	0.0936748	0.105252	0.174706	0.174706	0.174706	0.174706	0.174706	0.174706	0.174706	0.174706	0.174706	0.174706	0.174706	0.00714619	0.0730808	0.122399	0.174706	0.0394379	0.174706
0.174706	0.10004	0.122399	0.10004	0.174706	0.174706	0.174706	0.122399	0.174706	0.174706	0.174706	0.174706	0.0846507	0.174706	0.0730808	0.122399	0.174706	0.174706	0.122399	0.174706	0.0529452	0.174706	0.174706	0.174706	0.174706	0.174706	0.122399	0.174706	0.174706	0.122399	0.122399	0.0936748	0.105252	0.174706	0.174706	0.174706	0.174706	0.174706	0.174706	0.174706	0.174706	0.174706	0.174706	0.174706	0.00714619	0.0730808	0.122399	0.174706	0.0394379	0.174706
0.174706	0.10004	0.122399	0.10004	0.174706	0.174706	0.174706	0.122399	0.174706	0.174706	0.174706	0.174706	0.0846507	0.174706	0.0730808	0.122399	0.174706	0.174706	0.122399	0.174706	0.0529452	0.174706	0.174706	0.174706	0.174706	0.174706	0.122399	0.174706	0.174706	0.122399	0.122399	0.0936748	0.105252	0.174706	0.174706	0.174706	0.174706	0.174706	0.174706	0.174706	0.174706	0.174706	0.174706	0.174706	0.00714619	0.0730808	0.122399	0.174706	0.0394379	0.174706
0.174706	0.10004	0.122399	0.10004	0.174706	0.174706	0.174706	0.122399	0.174706	0.174706	0.174706	0.174706	0.0846507	0.174706	0.0730808	0.122399	0.174706	0.174706	0.122399	0.174706	0.0529452	0.174706	0.174706	0.174706	0.174706	0.174706	0.122399	0.174706	0.174706	0.122399	0.122399	0.0936748	0.105252	0.174706	0.174706	0.174706	0.174706	0.174706	0.174706	0.174706	0.174706	0.174706	0.174706	0.174706	0.00714619	0.0730808	0.122399	0.174706	0.0394379	0.174706
0.0904824	0.0846507	0.086397	0.0846507	0.0904824	0.0904824	0.0904824	0.086397	0.0904824	0.0904824	0.0904824	0.0904824	0.0834487	0.0904824	0.0370791	0.086397	0.0904824	0.0904824	0.086397	0.0904824	0.0169435	0.0904824	0.0904824	0.0904824	0.0904824	0.0904824	0.086397	0.0904824	0.0904824	0.086397	0.086397	0.00945141	0.0210289	0.0904824	0.0904824	0.0904824	0.0904824	0.0904824	0.0904824	0.0904824	0.0904824	0.0904824	0.0904824	0.0904824	0.000568033	0.0370791	0.086397	0.0904824	0.00343614	0.0904824
0.0904824	0.0846507	0.086397	0.0846507	0.0904824	0.0904824	0.0904824	0.086397	0.0904824	0.0904824	0.0904824	0.0904824	0.0834487	0.0904824	0.0370791	0.086397	0.0904824	0.0904824	0.086397	0.0904824	0.0169435	0.0904824	0.0904824	0.0904824	0.0904824	0.0904824	0.086397	0.0904824	0.0904824	0.086397	0.086397	0.00945141	0.0210289	0.0904824	0.0904824	0.0904824	0.0904824	0.0904824	0.0904824	0.0904824	0.0904824	0.0904824	0.0904824	0.0904824	0.000568033	0.0370791	0.086397	0.0904824	0.00343614	0.0904824
0.0904824	0.0846507	0.086397	0.0846507	0.0904824	0.0904824	0.0904824	0.086397	0.0904824	0.0904824	0.0904824	0.0904824	0.0834487	0.0904824	0.0370791	0.086397	0.0904824	0.0904824	0.086397	0.0904824	0.0169435	0.0904824	0.0904824	0.0904824	0.0904824	0.0904824	0.086397	0.0904824	0.0904824	0.086397	0.086397	0.00945141	0.0210289	0.0904824	0.0904824	0.0904824	0.0904824	0.0904824	0.0904824	0.0904824	0.0904824	0.0904824	0.0904824	0.0904824	0.000568033	0.0370791	0.086397	0.0904824	0.00343614	0.0904824
0.0904824	0.0846507	0.086397	0.0846507	0.0904824	0.0904824	0.0904824	0.086397	0.0904824	0.0904824	0.0904824	0.0904824	0.0834487	0.0904824	0.0370791	0.086397	0.0904824	0.0904824	0.086397	0.0904824	0.0169435	0.0904824	0.0904824	0.0904824	0.0904824	0.0904824	0.086397	0.0904824	0.0904824	0.086397	0.086397	0.00945141	0.0210289	0.0904824	0.0904824	0.0904824	0.0904824	0.0904824	0.0904824	0.0904824	0.0904824	0.0904824	0.0904824	0.0904824	0.000568033	0.0370791	0.086397	0.0904824	0.00343614	0.0904824
0.0839042	0.0834487	0.0835851	0.0834487	0.0839042	0.0839042	0.0839042	0.0835851	0.0839042	0.0839042	0.0839042	0.0839042	0.0833549	0.0839042	0.0342672	0.0835851	0.0839042	0.0839042	0.0835851	0.0839042	0.0141316	0.0839042	0.0839042	0.0839042	0.0839042	0.0839042	0.0835851	0.0839042	0.0839042	0.0835851	0.0835851	0.00287325	0.0144507	0.0839042	0.0839042	0.0839042	0.0839042	0.0839042	0.0839042	0.0839042	0.0839042	0.0839042	0.0839042	0.0839042	5.42548e-05	0.0342672	0.0835851	0.0839042	0.000624277	0.0839042
0.0839042	0.0834487	0.0835851	0.0834487	0.0839042	0.0839042	0.0839042	0.0835851	0.0839042	0.0839042	0.0839042	0.0839042	0.0833549	0.0839042	0.0342672	0.0835851	0.0839042	0.0839042	0.0835851	0.0839042	0.0141316	0.0839042	0.0839042	0.0839042	0.0839042	0.0839042	0.0835851	0.0839042	0.0839042	0.0835851	0.0835851	0.00287325	0.0144507	0.0839042	0.0839042	0.0839042	0.0839042	0.0839042	0.0839042	0.0839042	0.0839042	0.0839042	0.0839042	0.0839042	5.42548e-05	0.0342672	0.0835851	0.0839042	0.000624277	0.0839042
0.0839042	0.0834487	0.0835851	0.0834487	0.0839042	0.0839042	0.0839042	0.0835851	0.0839042	0.0839042	0.0839042	0.0839042	0.0833549	0.0839042	0.0342672	0.0835851	0.0839042	0.0839042	0.0835851	0.0839042	0.0141316	0.0839042	0.0839042	0.0839042	0.0839042	0.0839042	0.0835851	0.0839042	0.0839042	0.0835851	0.0835851	0.00287325	0.0144507	0.0839042	0.0839042	0.0839042	0.0839042	0.0839042	0.0839042	0.0839042	0.0839042	0.0839042	0.0839042	0.0839042	5.42548e-05	0.0342672	0.0835851	0.0839042	0.000624277	0.0839042
0.0839042	0.0834487	0.0835851	0.0834487	0.0839042	0.0839042	0.0839042	0.0835851	0.0839042	0.0839042	0.0839042	0.0839042	0.0833549	0.0839042	0.0342672	0.0835851	0.0839042	0.0839042	0.0835851	0.0839042	0.0141316	0.0839042	0.0839042	0.0839042	0.0839042	0.0839042	0.0835851	0.0839042	0.0839042	0.0835851	0.0835851	0.00287325	0.0144507	0.0839042	0.0839042	0.0839042	0.0839042	0.0839042	0.0839042	0.0839042	0.0839042	0.0839042	0.0839042	0.0839042	5.42548e-05	0.0342672	0.0835851	0.0839042	0.000624277	0.0839042
0.0839042	0.0834487	0.0835851	0.0834487	0.0839042	0.0839042	0.0839042	0.0835851	0.0839042	0.0839042	0.0839042	0.0839042	0.0833549	0.0839042	0.0342672	0.0835851	0.0839042	0.0839042	0.0835851	0.0839042	0.0141316	0.0839042	0.0839042	0.0839042	0.0839042	0.0839042	0.0835851	0.0839042	0.0839042	0.0835851	0.0835851	0.00287325	0.0144507	0.0839042	0.0839042	0.0839042	0.0839042	0.0839042	0.0839042	0.0839042	0.0839042	0.0839042	0.0839042	0.0839042	5.42548e-05	0.0342672	0.0835851	0.0839042	0.000624277	0.0839042
0.122399	0.0904824	0.10004	0.0904824	0.122399	0.122399	0.122399	0.10004	0.122399	0.122399	0.122399	0.122399	0.0839042	0.122399	0.0507219	0.10004	0.122399	0.122399	0.10004	0.122399	0.0305863	0.122399	0.122399	0.122399	0.122399	0.122399	0.10004	0.122399	0.122399	0.10004	0.10004	0.0413678	0.0529452	0.122399	0.122399	0.122399	0.122399	0.122399	0.122399	0.122399	0.122399	0.122399	0.122399	0.122399	0.00306082	0.0507219	0.10004	0.122399	0.017079	0.122399
0.122399	0.0904824	0.10004	0.0904824	0.122399	0.122399	0.122399	0.10004	0.122399	0.122399	0.122399	0.122399	0.0839042	0.122399	0.0507219	0.10004	0.122399	0.122399	0.10004	0.122399	0.0305863	0.122399	0.122399	0.122399	0.122399	0.122399	0.10004	0.122399	0.122399	0.10004	0.10004	0.0413678	0.0529452	0.122399	0.122399	0.122399	0.122399	0.122399	0.122399	0.122399	0.122399	0.122399	0.122399	0.122399	0.00306082	0.0507219	0.10004	0.122399	0.017079	0.122399
0.174706	0.10004	0.122399	0.10004	0.174706	0.174706	0.174706	0.122399	0.174706	0.174706	0.174706	0.174706	0.0846507	0.174706	0.0730808	0.122399	0.174706	0.174706	0.122399	0.174706	0.0529452	0.174706	0.174706	0.174706	0.174706	0.174706	0.122399	0.174706	0.174706	0.122399	0.122399	0.0936748	0.105252	0.174706	0.174706	0.174706	0.174706	0.174706	0.174706	0.174706	0.174706	0.174706	0.174706	0.174706	0.00714619	0.0730808	0.122399	0.174706	0.0394379	0.174706
0.174706	0.10004	0.122399	0.10004	0.174706	0.174706	0.174706	0.122399	0.174706	0.174706	0.174706	0.174706	0.0846507	0.174706	0.0730808	0.122399	0.174706	0.174706	0.122399	0.174706	0.0529452	0.174706	0.174706	0.174706	0.174706	0.174706	0.122399	0.174706	0.174706	0.122399	0.122399	0.0936748	0.105252	0.174706	0.174706	0.174706	0.174706	0.174706	0.174706	0.174706	0.174706	0.174706	0.174706	0.174706	0.00714619	0.0730808	0.122399	0.174706	0.0394379	0.174706
0.174706	0.10004	0.122399	0.10004	0.174706	0.174706	0.174706	0.122399	0.174706	0.174706	0.174706	0.174706	0.0846507	0.174706	0.0730808	0.122399	0.174706	0.174706	0.122399	0.174706	0.0529452	0.174706	0.174706	0.174706	0.174706	0.174706	0.122399	0.174706	0.174706	0.122399	0.122399	0.0936748	0.105252	0.174706	0.174706	0.174706	0.174706	0.174706	0.174706	0.174706	0.174706	0.174706	0.174706	0.174706	0.00714619	0.0730808	0.122399	0.174706	0.0394379	0.174706
0.174706	0.10004	0.122399	0.10004	0.174706	0.174706	0.174706	0.122399	0.174706	0.174706	0.174706	0.174706	0.0846507	0.174706	0.0730808	0.122399	0.174706	0.174706	0.122399	0.174706	0.0529452	0.174706	0.174706	0.174706	0.174706	0.174706	0.122399	0.174706	0.174706	0.122399	0.122399	0.0936748	0.105252	0.174706	0.174706	0.174706	0.174706	0.174706	0.174706	0.174706	0.174706	0.174706	0.174706	0.174706	0.00714619	0.0730808	0.122399	0.174706	0.0394379	0.174706
0.174706	0.10004	0.122399	0.10004	0.174706	0.174706	0.174706	0.122399	0.174706	0.174706	0.174706	0.174706	0.0846507	0.174706	0.0730808	0.122399	0.174706	0.174706	0.122399	0.174706	0.0529452	0.174706	0.174706	0.174706	0.174706	0.174706	0.122399	0.174706	0.174706	0.122399	0.122399	0.0936748	0.105252	0.174706	0.174706	0.174706	0.174706	0.174706	0.174706	0.174706	0.174706	0.174706	0.174706	0.174706	0.00714619	0.0730808	0.122399	0.174706	0.0394379	0.174706
0.174706	0.10004	0.122399	0.10004	0.174706	0.174706	0.174706	0.122399	0.174706	0.174706	0.174706	0.174706	0.0846507	0.174706	0.0730808	0.122399	0.174706	0.174706	0.122399	0.174706	0.0529452	0.174706	0.174706	0.174706	0.174706	0.174706	0.122399	0.174706	0.174706	0.122399	0.122399	0.0936748	0.105252	0.174706	0.174706	0.174706	0.174706	0.174706	0.174706	0.174706	0.174706	0.174706	0.174706	0.174706	0.00714619	0.0730808	0.122399	0.174706	0.0394379	0.174706
0.174706	0.10004	0.122399	0.10004	0.174706	0.174706	0.174706	0.122399	0.174706	0.174706	0.174706	0.174706	0.0846507	0.174706	0.0730808	0.122399	0.174706	0.174706	0.122399	0.174706	0.0529452	0.174706	0.174706	0.174706	0.174706	0.174706	0.122399	0.174706	0.174706	0.122399	0.122399	0.0936748	0.105252	0.174706	0.174706	0.174706	0.174706	0.174706	0.174706	0.174706	0.174706	0.174706	0.174706	0.174706	0.00714619	0.0730808	0.122399	0.174706	0.0394379	0.174706
0.174706	0.10004	0.122399	0.10004	0.174706	0.174706	0.174706	0.122399	0.174706	0.174706	0.174706	0.174706	0.0846507	0.174706	0.0730808	0.122399	0.174706	0.174706	0.122399	0.174706	0.0529452	0.174706	0.174706	0.174706	0.174706	0.174706	0.122399	0.174706	0.174706	0.122399	0.122399	0.0936748	0.105252	0.174706	0.174706	0.174706	0.174706	0.174706	0.174706	0.174706	0.174706	0.174706	0.174706	0.174706	0.00714619	0.0730808	0.122399	0.174706	0.0394379	0.174706
0.174706	0.10004	0.122399	0.10004	0.174706	0.174706	0.174706	0.122399	0.174706	0.174706	0.174706	0.174706	0.0846507	0.174706	0.0730808	0.122399	0.174706	0.174706	0.122399	0.174706	0.0529452	0.174706	0.174706	0.174706	0.174706	0.174706	0.122399	0.174706	0.174706	0.122399	0.122399	0.0936748	0.105252	0.174706	0.174706	0.174706	0.174706	0.174706	0.174706	0.174706	0.174706	0.174706	0.174706	0.174706	0.00714619	0.0730808	0.122399	0.174706	0.0394379	0.174706
0.122399	0.0904824	0.10004	0.0904824	0.122399	0.122399	0.122399	0.10004	0.122399	0.122399	0.122399	0.122399	0.0839042	0.122399	0.0507219	0.10004	0.122399	0.122399	0.10004	0.122399	0.0305863	0.122399	0.122399	0.122399	0.122399	0.122399	0.10004	0.122399	0.122399	0.10004	0.10004	0.0413678	0.0529452	0.122399	0.122399	0.122399	0.122399	0.122399	0.122399	0.122399	0.122399	0.122399	0.122399	0.122399	0.00306082	0.0507219	0.10004	0.0529452	0.017079	0.122399
0.174706	0.10004	0.122399	0.10004	0.174706	0.174706	0.174706	0.122399	0.174706	0.174706	0.174706	0.174706	0.0846507	0.174706	0.0730808	0.122399	0.174706	0.174706	0.122399	0.174706	0.0529452	0.174706	0.174706	0.174706	0.174706	0.174706	0.122399	0.174706	0.174706	0.122399	0.122399	0.0936748	0.105252	0.174706	0.174706	0.174706	0.174706	0.174706	0.174706	0.174706	0.174706	0.174706	0.174706	0.174706	0.00714619	0.0730808	0.122399	0.105252	0.0394379	0.174706
0.122399	0.0904824	0.10004	0.0904824	0.122399	0.122399	0.122399	0.10004	0.122399	0.122399	0.122399	0.122399	0.0839042	0.122399	0.0507219	0.10004	0.122399	0.122399	0.10004	0.122399	0.0305863	0.122399	0.122399	0.122399	0.122399	0.122399	0.10004	0.122399	0.122399	0.10004	0.10004	0.0413678	0.0529452	0.122399	0.122399	0.122399	0.122399	0.122399	0.122399	0.122399	0.122399	0.122399	0.122399	0.122399	0.00306082	0.0507219	0.10004	0.0529452	0.017079	0.122399
0.174706	0.10004	0.122399	0.10004	0.174706	0.174706	0.174706	0.122399	0.174706	0.174706	0.174706	0.174706	0.0846507	0.174706	0.0730808	0.122399	0.174706	0.174706	0.122399	0.174706	0.0529452	0.174706	0.174706	0.174706	0.174706	0.174706	0.122399	0.174706	0.174706	0.122399	0.122399	0.0936748	0.105252	0.174706	0.174706	0.174706	0.174706	0.174706	0.174706	0.174706	0.174706	0.174706	0.174706	0.174706	0.00714619	0.0730808	0.122399	0.105252	0.0394379	0.174706
0.174706	0.10004	0.122399	0.10004	0.174706	0.174706	0.174706	0.122399	0.174706	0.174706	0.174706	0.174706	0.0846507	0.174706	0.0730808	0.122399	0.174706	0.174706	0.122399	0.174706	0.0529452	0.174706	0.174706	0.174706	0.174706	0.174706	0.122399	0.174706	0.174706	0.122399	0.122399	0.0936748	0.105252	0.174706	0.174706	0.174706	0.174706	0.174706	0.174706	0.174706	0.174706	0.174706	0.174706	0.174706	0.00714619	0.0730808	0.122399	0.105252	0.0394379	0.174706
0.764116	0.700289	0.76721	0.784232	0.663298	0.623861	0.591359	0.539052	0.591359	0.591359	0.591359	0.467275	0.0846507	0.174706	0.0730808	0.122399	0.174706	0.174706	0.122399	0.174706	0.0529452	0.607035	0.776433	0.711059	0.550662	0.547699	0.679251	0.819462	0.174706	0.701645	0.713758	0.760555	0.702125	0.590877	0.626922	0.630714	0.698092	0.523731	0.776361	0.736786	0.642239	0.688934	0.816636	0.736959	0.698202	0.823956	0.790994	0.503631	0.697325	0.673151
0.696497	0.652664	0.78306	0.730605	0.82161	0.5497	0.591359	0.539052	0.591359	0.591359	0.591359	0.586581	0.0846507	0.174706	0.0730808	0.122399	0.174706	0.174706	0.122399	0.174706	0.0529452	0.704833	0.722281	0.702171	0.523587	0.570562	0.732775	0.774528	0.174706	0.648176	0.643925	0.728021	0.584741	0.634725	0.627631	0.566346	0.59284	0.503735	0.838769	0.725599	0.579708	0.693015	0.845781	0.708941	0.691312	0.754157	0.703095	0.404726	0.810749	0.576261
0.819861	0.689571	0.842255	0.758473	0.633365	0.417102	0.591359	0.539052	0.591359	0.591359	0.591359	0.518063	0.0846507	0.174706	0.0730808	0.122399	0.174706	0.174706	0.122399	0.174706	0.0529452	0.464594	0.699813	0.801699	0.373016	0.549177	0.826897	0.840374	0.174706	0.598318	0.537742	0.802647	0.622532	0.636658	0.717103	0.682954	0.764402	0.463237	0.69176	0.828767	0.715773	0.796233	0.843461	0.876574	0.828416	0.823328	0.81889	0.581167	0.612505	0.828825
0.901032	0.65225	0.867015	0.841033	0.797706	0.500458	0.591359	0.539052	0.591359	0.591359	0.591359	0.436276	0.0846507	0.174706	0.0730808	0.122399	0.174706	0.174706	0.122399	0.174706	0.0529452	0.536055	0.717998	0.79382	0.426358	0.513834	0.821237	0.920614	0.174706	0.757134	0.712328	0.862261	0.751815	0.758662	0.917206	0.863594	0.678009	0.668862	0.747286	0.916108	0.892816	0.821985	0.878703	0.815074	0.907129	0.86393	0.752153	0.738777	0.733747	0.882048
0.566209	0.549551	0.654693	0.593597	0.642076	0.311397	0.591359	0.539052	0.591359	0.591359	0.591359	0.374214	0.0846507	0.174706	0.0730808	0.122399	0.174706	0.174706	0.122399	0.174706	0.0529452	0.400634	0.491282	0.506538	0.230018	0.338848	0.561989	0.58389	0.174706	0.710524	0.631944	0.562074	0.431373	0.600854	0.664228	0.553684	0.493149	0.490574	0.6952	0.691664	0.610284	0.59174	0.646901	0.495822	0.599396	0.535696	0.450577	0.477933	0.730951	0.534006
0.806573	0.618997	0.810338	0.752665	0.790954	0.466541	0.174706	0.122399	0.174706	0.174706	0.174706	0.357426	0.0846507	0.174706	0.0730808	0.122399	0.174706	0.174706	0.122399	0.174706	0.122399	0.512587	0.740042	0.772364	0.376692	0.534146	0.701316	0.83832	0.174706	0.886864	0.869081	0.805779	0.770441	0.766544	0.788403	0.761909	0.663008	0.781291	0.783009	0.843855	0.815571	0.756454	0.800552	0.784473	0.827492	0.731294	0.609951	0.604475	0.828979	0.735221
0.82044	0.593592	0.75674	0.732422	0.508615	0.315502	0.174706	0.122399	0.174706	0.174706	0.174706	0.226844	0.0846507	0.174706	0.0730808	0.122399	0.174706	0.174706	0.122399	0.174706	0.122399	0.229069	0.51865	0.668777	0.213757	0.276392	0.683931	0.729449	0.174706	0.534227	0.473776	0.782142	0.63937	0.630847	0.852053	0.784347	0.549727	0.621093	0.571643	0.892441	0.947658	0.705469	0.681216	0.762885	0.847715	0.701566	0.596243	0.685768	0.466093	0.947107
0.914858	0.670845	0.861515	0.745558	0.640595	0.433093	0.174706	0.122399	0.174706	0.174706	0.174706	0.411637	0.0846507	0.174706	0.0730808	0.122399	0.174706	0.174706	0.122399	0.174706	0.122399	0.417668	0.669773	0.842796	0.331413	0.504504	0.781655	0.878839	0.174706	0.706207	0.671683	0.864372	0.719008	0.736469	0.811984	0.80674	0.765446	0.676594	0.705185	0.911918	0.882066	0.796774	0.812144	0.905941	0.914933	0.808273	0.739078	0.732594	0.673514	0.911182
0.788939	0.594228	0.761193	0.689892	0.617757	0.421755	0.174706	0.122399	0.174706	0.174706	0.174706	0.37593	0.0846507	0.174706	0.243193	0.122399	0.174706	0.174706	0.122399	0.174706	0.0529452	0.491375	0.593888	0.787537	0.488527	0.503365	0.70931	0.746772	0.174706	0.541362	0.539018	0.714148	0.593477	0.528278	0.634507	0.639453	0.592476	0.517905	0.632982	0.717474	0.669724	0.644099	0.747351	0.749148	0.752201	0.746319	0.717448	0.482607	0.559765	0.682201
0.783106	0.489785	0.672924	0.656805	0.701095	0.380336	0.174706	0.122399	0.174706	0.174706	0.174706	0.21644	0.0846507	0.174706	0.0730808	0.122399	0.174706	0.174706	0.122399	0.174706	0.0529452	0.358787	0.606433	0.675472	0.304925	0.31215	0.675155	0.748411	0.174706	0.567846	0.541581	0.738029	0.568202	0.604206	0.820169	0.677464	0.613433	0.496873	0.643717	0.753331	0.765683	0.742805	0.773504	0.691932	0.806677	0.779586	0.696177	0.635242	0.533966	0.74189
0.849252	0.55098	0.764855	0.7544	0.712816	0.383884	0.125388	0.0730808	0.125388	0.125388	0.125388	0.384463	0.0353328	0.125388	0.0529452	0.0730808	0.125388	0.125388	0.0730808	0.125388	0.0447242	0.45135	0.583926	0.72467	0.298091	0.38862	0.710458	0.803039	0.125388	0.558801	0.521127	0.776617	0.571842	0.646057	0.882205	0.823611	0.565397	0.552298	0.696911	0.891434	0.890691	0.767773	0.84763	0.735237	0.861054	0.806852	0.714048	0.692564	0.587497	0.916453
0.740295	0.502082	0.69373	0.583437	0.594833	0.381367	0.122399	0.10004	0.122399	0.122399	0.122399	0.494827	0.0839042	0.122399	0.0507219	0.10004	0.122399	0.122399	0.10004	0.122399	0.0305863	0.597889	0.563762	0.698653	0.514401	0.445998	0.680053	0.763367	0.122399	0.604748	0.662423	0.693614	0.653595	0.660995	0.621545	0.574594	0.581382	0.639546	0.579972	0.711727	0.667321	0.671877	0.744423	0.695058	0.734863	0.685756	0.585805	0.561398	0.705256	0.638111
0.865605	0.648948	0.8162	0.748383	0.726644	0.492881	0.0846507	0.0839042	0.0846507	0.0846507	0.0846507	0.353293	0.0833655	0.0846507	0.0345863	0.0839042	0.0846507	0.0846507	0.0839042	0.0846507	0.0144507	0.522639	0.781221	0.820619	0.432756	0.515157	0.77606	0.876488	0.0846507	0.791419	0.807432	0.850765	0.78169	0.808513	0.787348	0.77092	0.69119	0.747536	0.788161	0.875281	0.849757	0.782477	0.829302	0.842605	0.877947	0.812359	0.711687	0.624894	0.797472	0.786621
0.840963	0.760265	0.83575	0.781818	0.683487	0.531013	0.0970313	0.0447242	0.0970313	0.0970313	0.0970313	0.366875	0.0353328	0.125388	0.0529452	0.0730808	0.125388	0.125388	0.0730808	0.125388	0.0447242	0.424803	0.757234	0.835378	0.354736	0.574119	0.779866	0.843199	0.0970313	0.779764	0.706728	0.853853	0.778869	0.800472	0.724557	0.758712	0.713087	0.733054	0.752272	0.826286	0.759384	0.734332	0.728055	0.851823	0.823454	0.746259	0.684672	0.689702	0.724676	0.763386
0.754132	0.67096	0.844417	0.71244	0.69039	0.476883	0.174706	0.122399	0.174706	0.174706	0.174706	0.630435	0.0846507	0.174706	0.0730808	0.122399	0.174706	0.174706	0.122399	0.174706	0.0529452	0.650601	0.84183	0.748998	0.531311	0.69428	0.818842	0.871873	0.174706	0.76223	0.750529	0.744224	0.747085	0.760063	0.597314	0.681114	0.762418	0.673026	0.752989	0.80718	0.639265	0.733464	0.822504	0.766137	0.726834	0.727663	0.676471	0.550045	0.844974	0.690403
0.881812	0.784841	0.908463	0.833633	0.746199	0.478653	0.174706	0.122399	0.174706	0.174706	0.174706	0.504761	0.0846507	0.174706	0.0730808	0.122399	0.174706	0.174706	0.122399	0.174706	0.0529452	0.574529	0.789028	0.870332	0.448553	0.649636	0.860466	0.905349	0.174706	0.787339	0.747835	0.877489	0.735626	0.77978	0.781542	0.799722	0.746335	0.686385	0.816661	0.905319	0.807054	0.784225	0.879956	0.869143	0.879649	0.842835	0.793164	0.628573	0.808698	0.827153
0.825029	0.662077	0.813896	0.806881	0.799686	0.492314	0.174706	0.122399	0.174706	0.174706	0.174706	0.492392	0.0846507	0.174706	0.0730808	0.122399	0.174706	0.174706	0.122399	0.174706	0.0529452	0.574136	0.742651	0.68374	0.45298	0.495664	0.748017	0.850999	0.174706	0.742774	0.73239	0.82459	0.726996	0.726743	0.855393	0.763079	0.590515	0.701006	0.802455	0.853759	0.816284	0.750013	0.83164	0.688553	0.784268	0.784702	0.6603	0.647043	0.774281	0.764859
0.68493	0.644713	0.785839	0.70419	0.720569	0.475184	0.125388	0.0730808	0.125388	0.125388	0.125388	0.734779	0.0353328	0.125388	0.0529452	0.0730808	0.125388	0.125388	0.0730808	0.125388	0.0447242	0.783736	0.742844	0.687822	0.615105	0.701385	0.740593	0.798756	0.125388	0.642458	0.632335	0.68512	0.577954	0.610627	0.560061	0.606631	0.617262	0.469364	0.728109	0.703333	0.532469	0.649629	0.824253	0.710336	0.662634	0.743334	0.746321	0.413397	0.756639	0.622035
0.81791	0.610167	0.814357	0.721882	0.773958	0.50474	0.2955	0.243193	0.2955	0.2955	0.2955	0.35356	0.205445	0.2955	0.122399	0.243193	0.2955	0.2955	0.243193	0.2955	0.0730808	0.486262	0.658067	0.75297	0.378641	0.402443	0.774071	0.788626	0.2955	0.820559	0.751336	0.783409	0.620513	0.730707	0.816634	0.710594	0.682488	0.65684	0.794139	0.854385	0.79682	0.776695	0.822613	0.753679	0.802042	0.737579	0.645488	0.672448	0.804333	0.726195
0.80419	0.730658	0.839984	0.769207	0.713876	0.455648	0.0839042	0.0835851	0.0839042	0.0839042	0.0839042	0.465556	0.0833549	0.0839042	0.0342672	0.0835851	0.0839042	0.0839042	0.0835851	0.0839042	0.0141316	0.509889	0.781326	0.774585	0.436397	0.630032	0.760778	0.843642	0.0839042	0.743028	0.689805	0.771561	0.631897	0.652057	0.683152	0.697185	0.719708	0.499268	0.763168	0.75202	0.656025	0.748753	0.747549	0.865355	0.789365	0.740946	0.766113	0.510947	0.70848	0.678832
0.866023	0.737183	0.87584	0.817064	0.775971	0.512976	0.0839042	0.0835851	0.0839042	0.0839042	0.0839042	0.524734	0.0833549	0.0839042	0.0342672	0.0835851	0.0839042	0.0839042	0.0835851	0.0839042	0.0141316	0.566798	0.826779	0.80493	0.439411	0.657497	0.844159	0.885065	0.0839042	0.715873	0.663051	0.810374	0.676026	0.671823	0.754812	0.777279	0.753101	0.537226	0.786646	0.83402	0.731174	0.808119	0.839217	0.873541	0.830026	0.805377	0.796811	0.584297	0.716627	0.779361
0.91102	0.677772	0.866462	0.828152	0.665621	0.434694	0.174706	0.122399	0.174706	0.174706	0.174706	0.379589	0.0846507	0.174706	0.0730808	0.122399	0.174706	0.174706	0.122399	0.174706	0.0529452	0.418093	0.687406	0.82419	0.387351	0.46176	0.816996	0.890965	0.174706	0.679587	0.636057	0.859828	0.765284	0.733222	0.874016	0.860909	0.699501	0.739602	0.690032	0.944621	0.929702	0.790295	0.843549	0.846122	0.911911	0.839606	0.723425	0.732438	0.661046	0.945141
0.75915	0.543284	0.767186	0.718487	0.83756	0.523375	0.174706	0.122399	0.174706	0.174706	0.174706	0.592402	0.0846507	0.174706	0.0730808	0.122399	0.174706	0.174706	0.122399	0.174706	0.0529452	0.794059	0.762785	0.676556	0.614572	0.534078	0.733489	0.803364	0.174706	0.61875	0.629711	0.733613	0.587599	0.59885	0.696362	0.659594	0.576389	0.522021	0.781677	0.772872	0.656135	0.727922	0.917805	0.677732	0.717558	0.810818	0.72915	0.498713	0.760541	0.668087
0.883614	0.603648	0.824203	0.770094	0.679389	0.432769	0.174706	0.122399	0.174706	0.174706	0.174706	0.307191	0.0846507	0.174706	0.0730808	0.122399	0.174706	0.174706	0.122399	0.174706	0.0529452	0.321091	0.60235	0.794349	0.258608	0.391974	0.760653	0.844121	0.174706	0.64925	0.584373	0.800232	0.675277	0.690331	0.87633	0.835252	0.663098	0.617997	0.652041	0.892283	0.905923	0.803784	0.792584	0.866147	0.928251	0.792851	0.697028	0.70199	0.595221	0.914215
0.824679	0.666691	0.794087	0.72425	0.53434	0.450721	0.174706	0.122399	0.174706	0.174706	0.174706	0.311904	0.0846507	0.174706	0.0730808	0.122399	0.174706	0.174706	0.122399	0.174706	0.0529452	0.350684	0.631214	0.776551	0.298888	0.475288	0.757977	0.813699	0.174706	0.709692	0.699395	0.874936	0.874613	0.793644	0.716447	0.65525	0.654718	0.823035	0.633347	0.832682	0.812104	0.72266	0.696417	0.796846	0.807373	0.72474	0.592504	0.682381	0.686292	0.771242
0.558557	0.496887	0.603859	0.572656	0.683953	0.379783	0.125388	0.0730808	0.125388	0.125388	0.125388	0.41217	0.0353328	0.125388	0.0529452	0.0730808	0.125388	0.125388	0.0730808	0.125388	0.0730808	0.62901	0.707534	0.641608	0.463354	0.588095	0.535059	0.670407	0.125388	0.649839	0.690061	0.612148	0.515864	0.588135	0.494297	0.568254	0.49267	0.450585	0.679044	0.572523	0.498234	0.508588	0.67949	0.574071	0.606076	0.684272	0.65232	0.271821	0.625754	0.499295
0.369948	0.26732	0.449759	0.235088	0.358764	0.135719	0.174706	0.122399	0.174706	0.174706	0.174706	0.62811	0.0846507	0.174706	0.0730808	0.122399	0.174706	0.174706	0.122399	0.174706	0.0529452	0.531791	0.369076	0.409291	0.475299	0.584452	0.521252	0.476621	0.174706	0.270761	0.25364	0.389837	0.270999	0.420185	0.270855	0.349974	0.406095	0.248628	0.361386	0.38724	0.270757	0.340269	0.452284	0.403508	0.348117	0.411824	0.477466	0.238239	0.408337	0.378824
0.818789	0.649124	0.849574	0.750977	0.804782	0.467349	0.174706	0.122399	0.174706	0.174706	0.174706	0.426058	0.0846507	0.174706	0.0730808	0.122399	0.174706	0.174706	0.122399	0.174706	0.0529452	0.539828	0.709748	0.715025	0.340112	0.512485	0.724548	0.846869	0.174706	0.768354	0.668366	0.783743	0.666969	0.671567	0.828574	0.7858	0.65289	0.600457	0.718533	0.834653	0.767161	0.767214	0.783778	0.83817	0.872172	0.733588	0.653476	0.640638	0.714362	0.766094
0.893485	0.740428	0.88394	0.834497	0.638919	0.454281	0.174706	0.122399	0.174706	0.174706	0.174706	0.254384	0.0846507	0.174706	0.0730808	0.122399	0.174706	0.174706	0.122399	0.174706	0.0529452	0.309429	0.64662	0.797154	0.287469	0.382888	0.780659	0.851468	0.174706	0.728925	0.647822	0.839376	0.758939	0.70234	0.847463	0.801924	0.750336	0.650832	0.65694	0.903495	0.890475	0.792808	0.745742	0.92807	0.924076	0.783447	0.698497	0.731304	0.606062	0.891887
0.667944	0.629096	0.714871	0.643858	0.723388	0.525985	0.0507219	0.0411645	0.0507219	0.0507219	0.0507219	0.643848	0.0342672	0.0507219	0.0210289	0.0411645	0.0507219	0.0507219	0.0411645	0.0507219	0.0128079	0.650857	0.591615	0.533107	0.394276	0.531089	0.597703	0.703826	0.0507219	0.591618	0.546263	0.620204	0.464292	0.488718	0.590136	0.587486	0.562459	0.394167	0.703246	0.676914	0.527977	0.532289	0.700554	0.648795	0.611337	0.588696	0.561514	0.526754	0.684554	0.575388
0.744678	0.518017	0.755512	0.702561	0.75198	0.565006	0.174706	0.122399	0.174706	0.174706	0.174706	0.604772	0.0846507	0.174706	0.0730808	0.122399	0.174706	0.174706	0.122399	0.174706	0.0529452	0.60048	0.623914	0.646798	0.365131	0.47541	0.706661	0.766226	0.174706	0.629783	0.593394	0.709622	0.502863	0.538485	0.731392	0.634012	0.623264	0.431627	0.758539	0.774528	0.660918	0.757632	0.898027	0.627194	0.676458	0.766518	0.699232	0.591235	0.706049	0.700505
0.704287	0.560277	0.747185	0.678967	0.85076	0.455541	0.174706	0.122399	0.174706	0.174706	0.174706	0.636957	0.0846507	0.174706	0.0730808	0.122399	0.174706	0.174706	0.122399	0.174706	0.0529452	0.765172	0.753961	0.616117	0.546845	0.668454	0.742676	0.803459	0.174706	0.571638	0.559392	0.684927	0.555932	0.639666	0.67734	0.679754	0.534927	0.457406	0.766231	0.710577	0.591699	0.672521	0.814517	0.63879	0.700699	0.755445	0.727629	0.454277	0.699276	0.618435
0.787875	0.664461	0.775429	0.711423	0.494346	0.450857	0.174706	0.122399	0.174706	0.174706	0.174706	0.417537	0.0846507	0.174706	0.0730808	0.122399	0.174706	0.174706	0.122399	0.174706	0.0529452	0.409981	0.667117	0.689406	0.37447	0.445028	0.763832	0.781645	0.174706	0.665163	0.634508	0.758688	0.694974	0.670477	0.659008	0.668259	0.781588	0.646215	0.601862	0.812207	0.714851	0.701962	0.772566	0.717449	0.710127	0.77722	0.723458	0.636227	0.642173	0.793227
0.851453	0.749978	0.821056	0.841288	0.606782	0.525348	0.122399	0.10004	0.122399	0.122399	0.122399	0.271842	0.0839042	0.122399	0.0507219	0.10004	0.122399	0.122399	0.10004	0.122399	0.0305863	0.380751	0.664475	0.723877	0.346346	0.373982	0.713929	0.832067	0.122399	0.66186	0.647214	0.816749	0.795884	0.682224	0.752174	0.728821	0.632543	0.625995	0.638103	0.815098	0.805757	0.657345	0.716494	0.833838	0.833918	0.810887	0.704024	0.625588	0.591659	0.781853
0.88152	0.712384	0.868086	0.82754	0.662714	0.455977	0.174706	0.122399	0.174706	0.174706	0.174706	0.405124	0.0846507	0.174706	0.0730808	0.122399	0.174706	0.174706	0.122399	0.174706	0.0529452	0.457429	0.735515	0.795563	0.367951	0.468208	0.796387	0.871047	0.174706	0.743127	0.713491	0.875032	0.762635	0.790038	0.823037	0.810142	0.712649	0.734302	0.752078	0.9661	0.917635	0.810591	0.853705	0.862635	0.889545	0.807214	0.706497	0.685077	0.752382	0.937966
0.873286	0.613396	0.80359	0.769784	0.594728	0.356505	0.174706	0.122399	0.174706	0.174706	0.174706	0.293379	0.0846507	0.174706	0.0730808	0.122399	0.174706	0.174706	0.122399	0.174706	0.0529452	0.316746	0.577305	0.739371	0.277597	0.329143	0.72885	0.787498	0.174706	0.562794	0.5056	0.808261	0.647074	0.651229	0.874575	0.824024	0.620197	0.613427	0.632548	0.9276	0.948657	0.75531	0.772371	0.804391	0.887102	0.761863	0.662012	0.718721	0.522226	0.974357
0.85799	0.599008	0.803047	0.771122	0.651289	0.374013	0.174706	0.122399	0.174706	0.174706	0.174706	0.385901	0.0846507	0.174706	0.0730808	0.122399	0.174706	0.174706	0.122399	0.174706	0.0529452	0.466883	0.619711	0.690535	0.380921	0.366619	0.715079	0.803143	0.174706	0.551328	0.514373	0.781518	0.611886	0.627678	0.877217	0.855685	0.556548	0.600691	0.654736	0.909861	0.925676	0.728747	0.785418	0.778626	0.869923	0.759194	0.662184	0.681989	0.550303	0.954053
0.892414	0.711194	0.919889	0.822517	0.768586	0.532517	0.174706	0.122399	0.174706	0.174706	0.174706	0.538947	0.0846507	0.174706	0.0730808	0.122399	0.174706	0.174706	0.122399	0.174706	0.0529452	0.603451	0.83876	0.845377	0.497874	0.628039	0.877953	0.937291	0.174706	0.785381	0.77363	0.87684	0.812248	0.772322	0.806154	0.795007	0.761966	0.718215	0.808464	0.909071	0.833924	0.804789	0.882567	0.874752	0.886673	0.832988	0.749432	0.625301	0.809252	0.83632
0.838652	0.486582	0.728629	0.679271	0.764244	0.398639	0.122399	0.10004	0.122399	0.122399	0.122399	0.347752	0.0839042	0.122399	0.0507219	0.10004	0.122399	0.122399	0.10004	0.122399	0.0305863	0.485406	0.628519	0.73001	0.394796	0.401297	0.732975	0.820567	0.122399	0.7017	0.709973	0.787234	0.673475	0.725845	0.840819	0.766578	0.59409	0.685773	0.733517	0.84378	0.838405	0.747275	0.862181	0.688887	0.832248	0.799887	0.659149	0.734911	0.744378	0.780073
0.838487	0.633848	0.851539	0.748746	0.71517	0.518739	0.174706	0.122399	0.174706	0.174706	0.174706	0.421956	0.0846507	0.174706	0.0730808	0.122399	0.174706	0.174706	0.122399	0.174706	0.0529452	0.486437	0.744713	0.822732	0.418828	0.573454	0.849154	0.855153	0.174706	0.771204	0.73783	0.829991	0.80373	0.729747	0.766925	0.727695	0.733309	0.671806	0.722976	0.83279	0.772378	0.819835	0.820205	0.854922	0.851526	0.812523	0.726964	0.596334	0.754359	0.762481
0.903961	0.675048	0.847986	0.822429	0.715065	0.490803	0.174706	0.122399	0.174706	0.174706	0.174706	0.299819	0.0846507	0.174706	0.0730808	0.122399	0.174706	0.174706	0.122399	0.174706	0.0529452	0.391466	0.757279	0.802882	0.38143	0.429623	0.799637	0.878606	0.174706	0.760896	0.715553	0.867397	0.775655	0.754213	0.871629	0.832112	0.715475	0.713866	0.724137	0.894789	0.897472	0.829932	0.793078	0.87297	0.916518	0.802764	0.691796	0.701494	0.682235	0.857441
0.865446	0.604377	0.774471	0.737453	0.600028	0.482883	0.0846507	0.0839042	0.0846507	0.0846507	0.0846507	0.254896	0.0833655	0.0846507	0.0345863	0.0839042	0.0846507	0.0846507	0.0839042	0.0846507	0.0144507	0.339501	0.570896	0.700949	0.289578	0.310152	0.69673	0.811321	0.0846507	0.649813	0.621447	0.825807	0.791381	0.718451	0.825085	0.740175	0.643333	0.714664	0.612956	0.84914	0.868798	0.706394	0.702457	0.805737	0.849974	0.713954	0.566621	0.749284	0.61255	0.832646
0.840963	0.742643	0.834656	0.777014	0.661338	0.548179	0.174706	0.122399	0.174706	0.174706	0.174706	0.355785	0.0846507	0.174706	0.0730808	0.122399	0.174706	0.174706	0.122399	0.174706	0.0529452	0.457083	0.707026	0.839878	0.370819	0.591143	0.812609	0.819763	0.174706	0.64012	0.592399	0.831315	0.726081	0.65735	0.706948	0.700551	0.730704	0.60452	0.744205	0.786398	0.724429	0.752607	0.785512	0.830968	0.786322	0.842023	0.828735	0.594492	0.611123	0.758637
0.843398	0.671043	0.855972	0.788076	0.814167	0.557036	0.174706	0.122399	0.174706	0.174706	0.174706	0.490558	0.0846507	0.174706	0.0730808	0.122399	0.174706	0.174706	0.122399	0.174706	0.0529452	0.586107	0.792947	0.765645	0.440123	0.527964	0.826762	0.896824	0.174706	0.835709	0.798553	0.834568	0.745453	0.792761	0.816898	0.770986	0.702524	0.687956	0.818376	0.882155	0.792424	0.788189	0.883743	0.823384	0.868586	0.820021	0.71534	0.665553	0.86684	0.77489
0.878651	0.745324	0.890553	0.854916	0.736259	0.505145	0.174706	0.122399	0.174706	0.174706	0.174706	0.512253	0.0846507	0.174706	0.0730808	0.122399	0.174706	0.174706	0.122399	0.174706	0.0529452	0.546019	0.756634	0.836241	0.473504	0.520075	0.813328	0.90278	0.174706	0.798215	0.758004	0.871283	0.724531	0.735467	0.814472	0.76158	0.740835	0.660393	0.779487	0.905253	0.828803	0.803239	0.866494	0.878825	0.884718	0.838022	0.749711	0.661193	0.781715	0.821518
0.81703	0.64612	0.738301	0.762039	0.565772	0.353514	0.174706	0.122399	0.174706	0.174706	0.174706	0.207324	0.0846507	0.174706	0.0730808	0.122399	0.174706	0.174706	0.122399	0.174706	0.0529452	0.341312	0.58677	0.765313	0.334932	0.373526	0.628881	0.775686	0.174706	0.671244	0.639488	0.827763	0.755636	0.628141	0.766534	0.709865	0.577302	0.686441	0.603139	0.795025	0.841115	0.637467	0.703559	0.809979	0.846391	0.761942	0.673349	0.58798	0.521817	0.808942
0.882013	0.610565	0.8263	0.757492	0.723593	0.455409	0.174706	0.122399	0.174706	0.174706	0.174706	0.313063	0.0846507	0.174706	0.0730808	0.122399	0.174706	0.174706	0.122399	0.174706	0.0529452	0.464811	0.700246	0.79609	0.420945	0.420697	0.79125	0.849757	0.174706	0.793268	0.776932	0.835097	0.740683	0.761353	0.858338	0.827186	0.666349	0.764763	0.711512	0.891933	0.884567	0.763179	0.819243	0.782636	0.855643	0.810071	0.684983	0.713583	0.724132	0.83824
0.905586	0.623827	0.814838	0.777802	0.716435	0.370314	0.174706	0.122399	0.174706	0.174706	0.174706	0.276499	0.0846507	0.174706	0.0730808	0.122399	0.174706	0.174706	0.122399	0.174706	0.0529452	0.36319	0.601585	0.801852	0.273644	0.383806	0.758781	0.832668	0.174706	0.690256	0.625231	0.839202	0.635444	0.670724	0.915895	0.803574	0.632479	0.602664	0.6912	0.872711	0.893613	0.775497	0.796023	0.821391	0.913649	0.815665	0.733949	0.737181	0.611467	0.847693
0.529388	0.605873	0.600189	0.576397	0.424728	0.418264	0.122399	0.10004	0.122399	0.122399	0.122399	0.340215	0.0839042	0.122399	0.0507219	0.10004	0.122399	0.122399	0.10004	0.122399	0.0305863	0.347333	0.542067	0.627315	0.387918	0.553749	0.522966	0.621868	0.122399	0.509241	0.5052	0.637597	0.609835	0.572743	0.326122	0.397062	0.605957	0.520913	0.59013	0.516443	0.428203	0.46254	0.533264	0.65449	0.565234	0.596863	0.609526	0.291562	0.545682	0.471065
0.814663	0.527218	0.722735	0.749048	0.641815	0.371978	0.174706	0.122399	0.174706	0.174706	0.174706	0.226157	0.0846507	0.174706	0.0730808	0.122399	0.174706	0.174706	0.122399	0.174706	0.0529452	0.311008	0.540284	0.633126	0.2508	0.248461	0.66862	0.73293	0.174706	0.471777	0.391639	0.737541	0.529428	0.566473	0.883068	0.808079	0.526893	0.485855	0.611832	0.842618	0.868666	0.74465	0.755552	0.693321	0.809137	0.776598	0.688106	0.718949	0.430967	0.912707
0.734731	0.410771	0.618599	0.594408	0.655811	0.349721	0.174706	0.122399	0.174706	0.174706	0.174706	0.258792	0.0846507	0.174706	0.0730808	0.122399	0.174706	0.174706	0.122399	0.174706	0.0529452	0.349487	0.458618	0.568406	0.169184	0.31565	0.567715	0.69447	0.174706	0.492638	0.415435	0.584016	0.497868	0.55368	0.802261	0.782302	0.496581	0.485978	0.537302	0.727905	0.74043	0.63783	0.678613	0.55982	0.746025	0.599891	0.490767	0.771242	0.466052	0.771957
0.824709	0.600379	0.780358	0.767522	0.872329	0.550712	0.125388	0.0730808	0.125388	0.125388	0.125388	0.471261	0.0353328	0.125388	0.0529452	0.0730808	0.125388	0.125388	0.0730808	0.125388	0.0447242	0.59091	0.73941	0.750166	0.386926	0.529225	0.734516	0.825046	0.125388	0.762598	0.72095	0.749687	0.63328	0.682655	0.814892	0.809488	0.657489	0.613458	0.80906	0.841796	0.785217	0.752707	0.852715	0.746551	0.821919	0.744738	0.652632	0.620505	0.787826	0.764438
0.632685	0.635434	0.699138	0.66042	0.649451	0.446212	0.122399	0.10004	0.122399	0.122399	0.122399	0.51342	0.0839042	0.122399	0.0507219	0.10004	0.122399	0.122399	0.10004	0.122399	0.0305863	0.621863	0.681452	0.649265	0.499613	0.648412	0.612272	0.736884	0.122399	0.604441	0.622503	0.70036	0.591995	0.627693	0.482083	0.541583	0.580479	0.547012	0.72797	0.644196	0.527745	0.573148	0.713899	0.729404	0.670068	0.709915	0.703198	0.329089	0.735996	0.554075
0.819238	0.614254	0.832159	0.738062	0.718925	0.462162	0.174706	0.122399	0.174706	0.174706	0.174706	0.517818	0.0846507	0.174706	0.0730808	0.122399	0.174706	0.174706	0.122399	0.174706	0.0529452	0.485286	0.707012	0.730104	0.399201	0.552502	0.805598	0.854012	0.174706	0.709605	0.677867	0.790058	0.671602	0.734259	0.761407	0.760366	0.735047	0.629555	0.775264	0.870946	0.77721	0.805394	0.873895	0.738068	0.776128	0.8097	0.737461	0.661175	0.74829	0.819229
0.888168	0.712957	0.908504	0.808454	0.80458	0.441333	0.174706	0.122399	0.174706	0.174706	0.174706	0.487276	0.0846507	0.174706	0.0730808	0.122399	0.174706	0.174706	0.122399	0.174706	0.0529452	0.621589	0.75891	0.830639	0.471816	0.583739	0.824559	0.931139	0.174706	0.770261	0.736941	0.836402	0.735275	0.790054	0.861448	0.847173	0.691994	0.656877	0.764104	0.901363	0.845725	0.801906	0.865924	0.887863	0.951357	0.822659	0.755207	0.628805	0.773056	0.843218
0.896925	0.674459	0.831702	0.803354	0.674565	0.471913	0.122399	0.10004	0.122399	0.122399	0.122399	0.327122	0.0839042	0.122399	0.0507219	0.10004	0.122399	0.122399	0.10004	0.122399	0.0305863	0.408274	0.686415	0.851582	0.335629	0.46098	0.770955	0.875855	0.122399	0.754358	0.732641	0.90975	0.782129	0.802211	0.838273	0.806847	0.724998	0.757815	0.753436	0.915996	0.901305	0.781836	0.829483	0.846113	0.889641	0.848627	0.7357	0.747785	0.719218	0.891914
0.871851	0.619815	0.799504	0.779034	0.643619	0.447639	0.122399	0.10004	0.122399	0.122399	0.122399	0.314647	0.0839042	0.122399	0.0507219	0.10004	0.122399	0.122399	0.10004	0.122399	0.0305863	0.390233	0.666552	0.831432	0.348117	0.448901	0.725189	0.848419	0.122399	0.712073	0.690078	0.888068	0.736021	0.748082	0.808588	0.794624	0.691244	0.712433	0.715948	0.875354	0.879436	0.765399	0.805026	0.839505	0.871367	0.84228	0.750969	0.681054	0.650807	0.883475
0.764651	0.564148	0.781295	0.662139	0.785186	0.429486	0.174706	0.122399	0.174706	0.174706	0.174706	0.419272	0.0846507	0.174706	0.0730808	0.122399	0.174706	0.174706	0.122399	0.174706	0.0529452	0.557294	0.778313	0.731091	0.382016	0.537232	0.708644	0.785642	0.174706	0.808256	0.785668	0.704436	0.626514	0.713935	0.74956	0.776183	0.584265	0.627811	0.776925	0.786642	0.73939	0.703356	0.752448	0.728965	0.785045	0.68642	0.61064	0.495484	0.792533	0.661729
0.550505	0.518887	0.62539	0.57475	0.747322	0.382385	0.174706	0.122399	0.174706	0.174706	0.174706	0.798435	0.0846507	0.174706	0.0730808	0.122399	0.174706	0.174706	0.122399	0.174706	0.0529452	0.795442	0.650095	0.554532	0.556709	0.676774	0.641278	0.683256	0.174706	0.548754	0.544736	0.575758	0.390818	0.537567	0.490068	0.486481	0.485124	0.367171	0.720197	0.598362	0.430971	0.568493	0.753495	0.534625	0.530056	0.619495	0.614657	0.329519	0.738439	0.462347
0.688724	0.591037	0.6836	0.666658	0.506701	0.377201	0.0507219	0.0411645	0.0507219	0.0507219	0.0507219	0.314534	0.0342672	0.0507219	0.0210289	0.0411645	0.0507219	0.0507219	0.0411645	0.0507219	0.0411645	0.309675	0.556847	0.709138	0.353917	0.439009	0.682538	0.692272	0.0507219	0.647257	0.547666	0.758149	0.703084	0.711826	0.624949	0.615428	0.593572	0.732586	0.568548	0.741939	0.69288	0.659419	0.649827	0.69586	0.695873	0.628177	0.541977	0.579297	0.602742	0.744729
0.826545	0.611183	0.811995	0.678859	0.670886	0.393605	0.122399	0.10004	0.122399	0.122399	0.122399	0.462474	0.0839042	0.122399	0.0507219	0.10004	0.122399	0.122399	0.10004	0.122399	0.0305863	0.577142	0.767673	0.824195	0.56127	0.638709	0.896657	0.850391	0.122399	0.672436	0.694821	0.777826	0.713661	0.730843	0.707815	0.706181	0.718726	0.635076	0.704949	0.795929	0.718415	0.768744	0.844195	0.778393	0.792143	0.825005	0.797306	0.561052	0.702134	0.744924
0.877668	0.665548	0.863778	0.807545	0.763893	0.492913	0.174706	0.122399	0.174706	0.174706	0.174706	0.510824	0.0846507	0.174706	0.0730808	0.122399	0.174706	0.174706	0.122399	0.174706	0.0529452	0.689429	0.80954	0.833821	0.62129	0.632047	0.82224	0.916024	0.174706	0.72939	0.739466	0.828272	0.765591	0.711614	0.767779	0.802709	0.707467	0.678283	0.75252	0.852887	0.796426	0.755078	0.890094	0.835663	0.861666	0.869301	0.804352	0.578572	0.750016	0.809789
0.775205	0.588673	0.76811	0.665976	0.60814	0.411929	0.122399	0.10004	0.122399	0.122399	0.122399	0.231886	0.0839042	0.122399	0.0507219	0.10004	0.122399	0.122399	0.10004	0.122399	0.0305863	0.371708	0.709813	0.789649	0.423102	0.439124	0.73476	0.785645	0.122399	0.783971	0.773946	0.70141	0.721361	0.681004	0.671431	0.699586	0.640039	0.721373	0.581843	0.72516	0.706528	0.647492	0.650586	0.769591	0.796133	0.646824	0.547185	0.503836	0.674454	0.613961
0.547189	0.577796	0.650586	0.554331	0.55455	0.348459	0.122399	0.10004	0.122399	0.122399	0.122399	0.539406	0.0839042	0.122399	0.0507219	0.10004	0.122399	0.122399	0.10004	0.122399	0.0305863	0.597108	0.665362	0.598494	0.419114	0.70543	0.669994	0.676171	0.122399	0.603625	0.60989	0.640972	0.505791	0.653423	0.476682	0.472755	0.54231	0.455446	0.691852	0.603274	0.451329	0.628294	0.688177	0.558011	0.553237	0.650035	0.668536	0.302247	0.741484	0.482976
0.554841	0.493186	0.682962	0.59431	0.5859	0.365099	0.174706	0.122399	0.174706	0.174706	0.174706	0.666527	0.0846507	0.174706	0.0730808	0.122399	0.174706	0.174706	0.122399	0.174706	0.0529452	0.559606	0.520983	0.531801	0.475698	0.555444	0.608245	0.646134	0.174706	0.519124	0.506724	0.5596	0.397358	0.372894	0.505161	0.476253	0.580042	0.290921	0.634138	0.61469	0.481193	0.59942	0.748061	0.59471	0.565127	0.615856	0.632729	0.320093	0.595706	0.564123
0.798606	0.712957	0.822306	0.770316	0.790412	0.486331	0.174706	0.122399	0.174706	0.174706	0.174706	0.63813	0.0846507	0.174706	0.0730808	0.122399	0.174706	0.174706	0.122399	0.174706	0.0529452	0.746836	0.772504	0.678607	0.526766	0.647559	0.765693	0.85311	0.174706	0.62343	0.625862	0.773191	0.582007	0.667178	0.721985	0.736491	0.592537	0.539791	0.82091	0.803332	0.688798	0.695782	0.836582	0.747305	0.762679	0.799258	0.773146	0.55595	0.762903	0.714757
0.869712	0.747431	0.854053	0.774286	0.709736	0.432779	0.174706	0.122399	0.174706	0.174706	0.174706	0.510575	0.0846507	0.174706	0.0730808	0.122399	0.174706	0.174706	0.122399	0.174706	0.0529452	0.546807	0.820784	0.821427	0.415942	0.615286	0.811154	0.911651	0.174706	0.805206	0.799524	0.873983	0.785494	0.801407	0.772458	0.772928	0.691246	0.716905	0.783872	0.873216	0.799678	0.722745	0.819024	0.826463	0.871251	0.796272	0.718865	0.604032	0.808373	0.766989
0.342458	0.311459	0.421502	0.333994	0.387607	0.468373	0.0846507	0.0839042	0.0846507	0.0846507	0.0846507	0.725918	0.583347	0.0846507	0.0345863	0.0839042	0.0846507	0.0846507	0.0839042	0.0846507	0.0144507	0.604413	0.449297	0.286361	0.462947	0.475233	0.373811	0.421143	0.0846507	0.362274	0.332466	0.325204	0.228934	0.228751	0.200853	0.287492	0.385841	0.212198	0.485647	0.388315	0.240002	0.325314	0.500937	0.313071	0.236644	0.328751	0.344185	0.273676	0.475305	0.338238
0.838376	0.702974	0.834911	0.832497	0.769488	0.590284	0.174706	0.122399	0.174706	0.174706	0.174706	0.525124	0.0846507	0.174706	0.0730808	0.122399	0.174706	0.174706	0.122399	0.174706	0.0529452	0.624354	0.826274	0.804344	0.528879	0.597965	0.816777	0.870396	0.174706	0.715465	0.70339	0.854198	0.711999	0.677927	0.740758	0.721922	0.702162	0.585758	0.835712	0.818601	0.737777	0.779955	0.880848	0.805116	0.8085	0.883968	0.826954	0.54043	0.755918	0.75452
0.649912	0.642839	0.719433	0.712477	0.612122	0.386276	0.174706	0.122399	0.174706	0.174706	0.174706	0.510502	0.0846507	0.174706	0.0730808	0.122399	0.174706	0.174706	0.122399	0.174706	0.0529452	0.571146	0.599232	0.667882	0.545489	0.658928	0.653468	0.739743	0.174706	0.544839	0.505865	0.686616	0.590684	0.522356	0.551486	0.536043	0.626914	0.413347	0.64068	0.624125	0.530772	0.636584	0.72879	0.723337	0.678559	0.752658	0.79759	0.358075	0.555678	0.615105
0.645404	0.627287	0.70211	0.696532	0.812555	0.508264	0.174706	0.122399	0.174706	0.174706	0.174706	0.720337	0.0846507	0.174706	0.0730808	0.122399	0.174706	0.174706	0.122399	0.174706	0.0529452	0.846062	0.723302	0.530043	0.571735	0.673787	0.613894	0.755895	0.174706	0.564767	0.589932	0.679612	0.511217	0.54168	0.604344	0.60243	0.480923	0.426086	0.777547	0.645541	0.525318	0.560338	0.764871	0.579762	0.605165	0.711897	0.678971	0.398475	0.70994	0.538687
0.757146	0.565174	0.805173	0.665026	0.739542	0.487461	0.122399	0.10004	0.122399	0.122399	0.122399	0.653434	0.0839042	0.122399	0.0507219	0.10004	0.122399	0.122399	0.10004	0.122399	0.0305863	0.707538	0.758934	0.730929	0.539198	0.600573	0.776717	0.791855	0.122399	0.626866	0.60474	0.717801	0.537084	0.61619	0.649675	0.663785	0.684762	0.495993	0.791067	0.7931	0.634761	0.739518	0.883499	0.722132	0.71664	0.724064	0.696399	0.510566	0.767394	0.704718
0.791718	0.726866	0.889086	0.772657	0.72346	0.472305	0.174706	0.122399	0.174706	0.174706	0.174706	0.661631	0.0846507	0.174706	0.0730808	0.122399	0.174706	0.174706	0.122399	0.174706	0.0529452	0.675202	0.811637	0.797847	0.532565	0.688054	0.836173	0.902609	0.174706	0.778449	0.741236	0.820143	0.756277	0.757315	0.683951	0.691011	0.765241	0.658699	0.76598	0.843826	0.697439	0.747879	0.860912	0.840828	0.80581	0.782963	0.736666	0.547402	0.832265	0.746153
0.754688	0.560931	0.802941	0.682037	0.748744	0.496845	0.122399	0.10004	0.122399	0.122399	0.122399	0.661055	0.0839042	0.122399	0.0507219	0.10004	0.122399	0.122399	0.10004	0.122399	0.0305863	0.698574	0.755016	0.722193	0.537141	0.596963	0.775584	0.794194	0.122399	0.597058	0.576501	0.705816	0.522464	0.589543	0.651787	0.671413	0.677285	0.455477	0.779986	0.781305	0.627537	0.743255	0.886698	0.72489	0.716447	0.740642	0.719931	0.486555	0.736275	0.708704
0.91335	0.717818	0.854473	0.842328	0.753844	0.443159	0.122399	0.10004	0.122399	0.122399	0.122399	0.40922	0.0839042	0.122399	0.0507219	0.10004	0.122399	0.122399	0.10004	0.122399	0.0305863	0.531519	0.758402	0.876229	0.458376	0.583354	0.873283	0.910428	0.122399	0.687016	0.668819	0.841254	0.760932	0.769995	0.834695	0.835192	0.713146	0.690858	0.744669	0.898987	0.85056	0.815409	0.87143	0.832929	0.907781	0.864077	0.784679	0.696013	0.726667	0.854397
0.897221	0.716228	0.847173	0.840484	0.717851	0.444138	0.122399	0.10004	0.122399	0.122399	0.122399	0.381714	0.0839042	0.122399	0.0507219	0.10004	0.122399	0.122399	0.10004	0.122399	0.0305863	0.501931	0.730069	0.873972	0.453103	0.557968	0.861961	0.897095	0.122399	0.673508	0.652215	0.815557	0.758817	0.753627	0.813052	0.811785	0.713691	0.700345	0.712018	0.872755	0.833708	0.799204	0.838679	0.817926	0.895711	0.845311	0.762931	0.685923	0.704502	0.825379
0.854712	0.540518	0.798486	0.698828	0.606118	0.409003	0.174706	0.122399	0.174706	0.174706	0.174706	0.243296	0.0846507	0.174706	0.0730808	0.122399	0.174706	0.174706	0.122399	0.174706	0.0529452	0.292121	0.582463	0.789766	0.300349	0.366092	0.764337	0.779253	0.174706	0.589051	0.525752	0.761129	0.683172	0.601364	0.828272	0.75419	0.706834	0.591247	0.582679	0.820172	0.837167	0.78924	0.735754	0.832753	0.875743	0.736784	0.654122	0.68463	0.498337	0.853203
0.682253	0.58843	0.676365	0.672547	0.691552	0.477189	0.174706	0.122399	0.174706	0.174706	0.174706	0.684568	0.0846507	0.174706	0.0730808	0.122399	0.174706	0.174706	0.122399	0.174706	0.0529452	0.750443	0.747299	0.576653	0.549542	0.647875	0.674637	0.755166	0.174706	0.483602	0.504247	0.660848	0.48869	0.447096	0.554458	0.568268	0.567038	0.361916	0.679964	0.62235	0.486439	0.604091	0.778082	0.610311	0.613187	0.710163	0.704711	0.388655	0.611493	0.550767
0.708151	0.574374	0.769424	0.6363	0.724834	0.386805	0.174706	0.122399	0.174706	0.174706	0.174706	0.645297	0.0846507	0.174706	0.0730808	0.122399	0.174706	0.174706	0.122399	0.174706	0.0529452	0.663748	0.72039	0.661045	0.528595	0.680644	0.719967	0.851986	0.174706	0.796046	0.8091	0.725722	0.694047	0.7827	0.64117	0.688374	0.661303	0.723935	0.691347	0.748479	0.659755	0.634528	0.757556	0.710528	0.735079	0.70895	0.633973	0.50863	0.829425	0.643842
0.638904	0.687175	0.724922	0.731938	0.625568	0.441039	0.174706	0.122399	0.174706	0.174706	0.174706	0.448625	0.0846507	0.174706	0.0730808	0.122399	0.174706	0.174706	0.122399	0.174706	0.0529452	0.465665	0.665748	0.70619	0.368143	0.573179	0.647273	0.687377	0.174706	0.499314	0.44452	0.673032	0.495773	0.490955	0.523102	0.542922	0.577097	0.277769	0.69423	0.610329	0.495651	0.642652	0.694871	0.77	0.665339	0.724098	0.772745	0.30465	0.530768	0.586719
0.791251	0.731919	0.881134	0.793378	0.670056	0.496373	0.174706	0.122399	0.174706	0.174706	0.174706	0.500477	0.0846507	0.174706	0.0730808	0.122399	0.174706	0.174706	0.122399	0.174706	0.0529452	0.52975	0.754112	0.822639	0.445718	0.551876	0.773005	0.865585	0.174706	0.738331	0.715031	0.815818	0.719842	0.716145	0.656536	0.647824	0.76464	0.564561	0.752475	0.818708	0.692618	0.745513	0.820472	0.915189	0.837474	0.796629	0.749218	0.527156	0.773517	0.741651
0.67293	0.654091	0.700016	0.679004	0.482945	0.435664	0.174706	0.122399	0.174706	0.174706	0.174706	0.346273	0.0846507	0.174706	0.0730808	0.122399	0.174706	0.174706	0.122399	0.174706	0.0529452	0.268373	0.474495	0.683548	0.212058	0.492038	0.629048	0.716558	0.174706	0.599497	0.527485	0.742488	0.699226	0.611544	0.612368	0.524782	0.699693	0.546201	0.577141	0.647184	0.613636	0.605525	0.62365	0.682077	0.678708	0.71312	0.695717	0.514913	0.50493	0.648666
0.916719	0.667001	0.876544	0.829649	0.664371	0.422699	0.174706	0.122399	0.174706	0.174706	0.174706	0.328417	0.0846507	0.174706	0.0730808	0.122399	0.174706	0.174706	0.122399	0.174706	0.0529452	0.378376	0.655118	0.805542	0.353885	0.392918	0.810351	0.873327	0.174706	0.695758	0.652639	0.875144	0.773587	0.734163	0.895364	0.815249	0.705854	0.694267	0.684598	0.953554	0.946835	0.822441	0.832893	0.872146	0.93215	0.829518	0.708345	0.756279	0.652397	0.944008
0.869544	0.63538	0.765437	0.774175	0.669122	0.518546	0.122399	0.10004	0.122399	0.122399	0.122399	0.318998	0.0839042	0.122399	0.0507219	0.10004	0.122399	0.122399	0.10004	0.122399	0.0305863	0.413405	0.706209	0.794659	0.414117	0.46013	0.802704	0.845825	0.122399	0.631563	0.625053	0.812202	0.706036	0.687777	0.790721	0.768126	0.662022	0.613113	0.682583	0.822361	0.790685	0.817311	0.823299	0.802674	0.844941	0.82417	0.73611	0.645436	0.640629	0.817615
0.122399	0.0904824	0.10004	0.0904824	0.122399	0.122399	0.122399	0.10004	0.122399	0.122399	0.122399	0.122399	0.0839042	0.122399	0.0507219	0.10004	0.122399	0.122399	0.10004	0.122399	0.0305863	0.122399	0.122399	0.122399	0.122399	0.122399	0.10004	0.122399	0.122399	0.10004	0.10004	0.0529452	0.0529452	0.122399	0.122399	0.122399	0.122399	0.122399	0.122399	0.122399	0.122399	0.122399	0.122399	0.122399	0.00311444	0.0507219	0.10004	0.0529452	0.017079	0.122399
0.808578	0.64146	0.807212	0.770462	0.577838	0.409105	0.174706	0.122399	0.174706	0.174706	0.174706	0.379501	0.0846507	0.174706	0.0730808	0.122399	0.174706	0.174706	0.122399	0.174706	0.0529452	0.332121	0.59958	0.687074	0.341288	0.416796	0.732758	0.786661	0.174706	0.55441	0.501215	0.781115	0.675616	0.603312	0.761468	0.724994	0.670773	0.537516	0.594377	0.81513	0.796931	0.718165	0.708656	0.829286	0.79858	0.756109	0.714158	0.60497	0.484977	0.869831
0.654285	0.455467	0.637746	0.602038	0.720953	0.346981	0.174706	0.122399	0.174706	0.174706	0.174706	0.340597	0.0846507	0.174706	0.0730808	0.122399	0.174706	0.174706	0.122399	0.174706	0.0529452	0.485805	0.55388	0.492237	0.32212	0.35945	0.668158	0.656891	0.174706	0.511586	0.420072	0.568397	0.402963	0.538315	0.762152	0.684387	0.472984	0.370016	0.561554	0.679505	0.644402	0.667183	0.710899	0.556058	0.681638	0.705758	0.672603	0.488816	0.509724	0.645384
0.692869	0.669142	0.715583	0.682676	0.570743	0.314752	0.174706	0.122399	0.174706	0.174706	0.174706	0.284768	0.0846507	0.174706	0.0730808	0.122399	0.174706	0.174706	0.122399	0.174706	0.0529452	0.443042	0.660488	0.631871	0.423341	0.486316	0.672052	0.742586	0.174706	0.641319	0.619354	0.76619	0.628205	0.644504	0.663242	0.629736	0.493626	0.559695	0.569525	0.684282	0.635066	0.650506	0.673648	0.750585	0.76138	0.753727	0.729752	0.463412	0.551193	0.643537
0.678891	0.623536	0.766009	0.694136	0.657801	0.453127	0.174706	0.122399	0.174706	0.174706	0.174706	0.502791	0.0846507	0.174706	0.0730808	0.122399	0.174706	0.174706	0.122399	0.174706	0.0529452	0.608178	0.731975	0.613687	0.468303	0.543299	0.75334	0.761666	0.174706	0.594499	0.597162	0.676952	0.52872	0.610719	0.654579	0.667649	0.568131	0.471406	0.718967	0.753883	0.620747	0.725091	0.811147	0.672442	0.680875	0.752029	0.718894	0.521154	0.692781	0.681086
0.599563	0.550297	0.668381	0.545618	0.44741	0.300454	0.174706	0.122399	0.174706	0.174706	0.174706	0.1815	0.0846507	0.174706	0.0730808	0.122399	0.174706	0.174706	0.122399	0.174706	0.0529452	0.327346	0.623162	0.745455	0.426829	0.463275	0.653055	0.646054	0.174706	0.630018	0.609621	0.65752	0.62734	0.64617	0.468581	0.467567	0.60384	0.550021	0.565928	0.583325	0.527214	0.590401	0.576647	0.744092	0.656918	0.630376	0.630092	0.346939	0.592938	0.517453
0.88805	0.679919	0.889405	0.797276	0.679558	0.481678	0.174706	0.122399	0.174706	0.174706	0.174706	0.483506	0.0846507	0.174706	0.0730808	0.122399	0.174706	0.174706	0.122399	0.174706	0.0529452	0.515892	0.801016	0.826957	0.465966	0.536499	0.8646	0.907724	0.174706	0.766046	0.746094	0.864609	0.818779	0.783475	0.811381	0.804593	0.787538	0.757132	0.73277	0.932315	0.860095	0.816224	0.878699	0.835213	0.867108	0.833561	0.718067	0.683703	0.767593	0.893107
0.852655	0.749575	0.87975	0.860838	0.800629	0.551729	0.174706	0.122399	0.174706	0.174706	0.174706	0.557179	0.0846507	0.174706	0.0730808	0.122399	0.174706	0.174706	0.122399	0.174706	0.0529452	0.630138	0.848269	0.811394	0.491519	0.62495	0.769713	0.908032	0.174706	0.801746	0.803334	0.849354	0.746272	0.72198	0.757801	0.790568	0.701119	0.703462	0.866968	0.878301	0.800541	0.758856	0.883588	0.820988	0.834573	0.822552	0.729162	0.550038	0.843651	0.770614
0.174706	0.10004	0.122399	0.10004	0.174706	0.174706	0.174706	0.122399	0.174706	0.174706	0.174706	0.174706	0.0846507	0.174706	0.0730808	0.122399	0.174706	0.174706	0.122399	0.174706	0.0529452	0.174706	0.174706	0.174706	0.174706	0.174706	0.122399	0.174706	0.174706	0.122399	0.122399	0.0936748	0.105252	0.174706	0.174706	0.174706	0.174706	0.174706	0.174706	0.174706	0.174706	0.174706	0.174706	0.174706	0.00714619	0.0730808	0.122399	0.105252	0.0413678	0.174706
0.174706	0.10004	0.122399	0.10004	0.174706	0.174706	0.174706	0.122399	0.174706	0.174706	0.174706	0.174706	0.0846507	0.174706	0.0730808	0.122399	0.174706	0.174706	0.122399	0.174706	0.0529452	0.174706	0.174706	0.174706	0.174706	0.174706	0.122399	0.174706	0.174706	0.122399	0.122399	0.0936748	0.105252	0.174706	0.174706	0.174706	0.174706	0.174706	0.174706	0.174706	0.174706	0.174706	0.174706	0.174706	0.00714619	0.0730808	0.122399	0.105252	0.0413678	0.174706
0.174706	0.10004	0.122399	0.10004	0.174706	0.174706	0.174706	0.122399	0.174706	0.174706	0.174706	0.174706	0.0846507	0.174706	0.0730808	0.122399	0.174706	0.174706	0.122399	0.174706	0.0529452	0.174706	0.174706	0.174706	0.174706	0.174706	0.122399	0.174706	0.174706	0.122399	0.122399	0.0936748	0.105252	0.174706	0.174706	0.174706	0.174706	0.174706	0.174706	0.174706	0.174706	0.174706	0.174706	0.174706	0.00714619	0.0730808	0.122399	0.105252	0.0413678	0.174706
0.174706	0.10004	0.122399	0.10004	0.174706	0.174706	0.174706	0.122399	0.174706	0.174706	0.174706	0.174706	0.0846507	0.174706	0.0730808	0.122399	0.174706	0.174706	0.122399	0.174706	0.0529452	0.174706	0.174706	0.174706	0.174706	0.174706	0.122399	0.174706	0.174706	0.122399	0.122399	0.0936748	0.105252	0.174706	0.174706	0.174706	0.174706	0.174706	0.174706	0.174706	0.174706	0.174706	0.174706	0.174706	0.00714619	0.0730808	0.122399	0.105252	0.0413678	0.174706
0.174706	0.10004	0.122399	0.10004	0.174706	0.174706	0.174706	0.122399	0.174706	0.174706	0.174706	0.174706	0.0846507	0.174706	0.0730808	0.122399	0.174706	0.174706	0.122399	0.174706	0.0529452	0.174706	0.174706	0.174706	0.174706	0.174706	0.122399	0.174706	0.174706	0.122399	0.122399	0.0936748	0.105252	0.174706	0.174706	0.174706	0.174706	0.174706	0.174706	0.174706	0.174706	0.174706	0.174706	0.174706	0.00714619	0.0730808	0.122399	0.105252	0.0413678	0.174706
0.174706	0.10004	0.122399	0.10004	0.174706	0.174706	0.174706	0.122399	0.174706	0.174706	0.174706	0.174706	0.0846507	0.174706	0.0730808	0.122399	0.174706	0.174706	0.122399	0.174706	0.0529452	0.174706	0.174706	0.174706	0.174706	0.174706	0.122399	0.174706	0.174706	0.122399	0.122399	0.0936748	0.105252	0.174706	0.174706	0.174706	0.174706	0.174706	0.174706	0.174706	0.174706	0.174706	0.174706	0.174706	0.00714619	0.0730808	0.122399	0.105252	0.0413678	0.174706
0.174706	0.10004	0.122399	0.10004	0.174706	0.174706	0.174706	0.122399	0.174706	0.174706	0.174706	0.174706	0.0846507	0.174706	0.0730808	0.122399	0.174706	0.174706	0.122399	0.174706	0.0529452	0.174706	0.174706	0.174706	0.174706	0.174706	0.122399	0.174706	0.174706	0.122399	0.122399	0.0936748	0.105252	0.174706	0.174706	0.174706	0.174706	0.174706	0.174706	0.174706	0.174706	0.174706	0.174706	0.174706	0.00714619	0.0730808	0.122399	0.105252	0.0413678	0.174706
0.174706	0.10004	0.122399	0.10004	0.174706	0.174706	0.174706	0.122399	0.174706	0.174706	0.174706	0.174706	0.0846507	0.174706	0.0730808	0.122399	0.174706	0.174706	0.122399	0.174706	0.0529452	0.174706	0.174706	0.174706	0.174706	0.174706	0.122399	0.174706	0.174706	0.122399	0.122399	0.0936748	0.105252	0.174706	0.174706	0.174706	0.174706	0.174706	0.174706	0.174706	0.174706	0.174706	0.174706	0.174706	0.00714619	0.243193	0.122399	0.105252	0.0394379	0.174706
0.174706	0.10004	0.122399	0.10004	0.174706	0.174706	0.174706	0.122399	0.174706	0.174706	0.174706	0.174706	0.0846507	0.174706	0.0730808	0.122399	0.174706	0.174706	0.122399	0.174706	0.0529452	0.174706	0.174706	0.174706	0.174706	0.174706	0.122399	0.174706	0.174706	0.122399	0.122399	0.0936748	0.105252	0.174706	0.174706	0.174706	0.174706	0.174706	0.174706	0.174706	0.174706	0.174706	0.174706	0.174706	0.00714619	0.243193	0.122399	0.105252	0.0394379	0.174706
0.174706	0.10004	0.122399	0.10004	0.174706	0.174706	0.174706	0.122399	0.174706	0.174706	0.174706	0.174706	0.0846507	0.174706	0.0730808	0.122399	0.174706	0.174706	0.122399	0.174706	0.0529452	0.174706	0.174706	0.174706	0.174706	0.174706	0.122399	0.174706	0.174706	0.122399	0.122399	0.0936748	0.105252	0.174706	0.174706	0.174706	0.174706	0.174706	0.174706	0.174706	0.174706	0.174706	0.174706	0.174706	0.00714619	0.243193	0.122399	0.105252	0.0394379	0.174706
0.174706	0.10004	0.122399	0.10004	0.174706	0.174706	0.174706	0.122399	0.174706	0.174706	0.174706	0.174706	0.0846507	0.174706	0.0730808	0.122399	0.174706	0.174706	0.122399	0.174706	0.0529452	0.174706	0.174706	0.174706	0.174706	0.174706	0.122399	0.174706	0.174706	0.122399	0.122399	0.0936748	0.105252	0.174706	0.174706	0.174706	0.174706	0.174706	0.174706	0.174706	0.174706	0.174706	0.174706	0.174706	0.00714619	0.243193	0.122399	0.105252	0.0394379	0.174706
0.174706	0.10004	0.122399	0.10004	0.174706	0.174706	0.174706	0.122399	0.174706	0.174706	0.174706	0.174706	0.0846507	0.174706	0.0730808	0.122399	0.174706	0.174706	0.122399	0.174706	0.0529452	0.174706	0.174706	0.174706	0.174706	0.174706	0.122399	0.174706	0.174706	0.122399	0.122399	0.0936748	0.105252	0.174706	0.174706	0.174706	0.174706	0.174706	0.174706	0.174706	0.174706	0.174706	0.174706	0.174706	0.00714619	0.243193	0.122399	0.105252	0.0394379	0.174706
0.613853	0.566076	0.634909	0.635152	0.716197	0.473271	0.174706	0.122399	0.174706	0.174706	0.174706	0.655536	0.0846507	0.174706	0.0730808	0.122399	0.174706	0.174706	0.122399	0.174706	0.0529452	0.709618	0.665709	0.549283	0.484276	0.608148	0.597801	0.679181	0.174706	0.518191	0.552778	0.641136	0.416632	0.477079	0.518237	0.497649	0.456801	0.350753	0.812314	0.610182	0.469253	0.56742	0.795205	0.526793	0.521129	0.689016	0.689611	0.339424	0.715189	0.481983
0.83123	0.614892	0.808577	0.807629	0.82373	0.532099	0.174706	0.122399	0.174706	0.174706	0.174706	0.555467	0.0846507	0.174706	0.0730808	0.122399	0.174706	0.174706	0.122399	0.174706	0.0529452	0.63059	0.747337	0.738911	0.431601	0.515031	0.745469	0.837752	0.174706	0.601032	0.569732	0.778758	0.556066	0.607929	0.789246	0.762092	0.629346	0.485669	0.83678	0.849173	0.75388	0.769748	0.92598	0.714797	0.783674	0.822774	0.760495	0.628347	0.695151	0.801358
0.73078	0.62889	0.692982	0.777292	0.596793	0.403675	0.174706	0.122399	0.174706	0.174706	0.174706	0.375157	0.0846507	0.174706	0.0730808	0.122399	0.174706	0.174706	0.122399	0.174706	0.0529452	0.360938	0.488577	0.666775	0.224493	0.366987	0.597038	0.688464	0.174706	0.455023	0.362484	0.727062	0.57642	0.541242	0.775149	0.705529	0.526594	0.448365	0.588903	0.779902	0.773807	0.641588	0.698336	0.685733	0.78076	0.712597	0.616987	0.61026	0.437599	0.857661
0.657834	0.587442	0.767413	0.67074	0.749789	0.472854	0.174706	0.122399	0.174706	0.174706	0.174706	0.738205	0.0846507	0.174706	0.0730808	0.122399	0.174706	0.174706	0.122399	0.174706	0.0529452	0.790213	0.759409	0.625169	0.581337	0.662061	0.67494	0.770817	0.174706	0.639086	0.658985	0.680624	0.536699	0.593634	0.556047	0.58214	0.573451	0.4871	0.804379	0.70622	0.539742	0.642742	0.82697	0.63943	0.616869	0.676134	0.650311	0.399143	0.818231	0.577242
0.698269	0.625924	0.800539	0.683654	0.744191	0.470921	0.122399	0.10004	0.122399	0.122399	0.122399	0.719677	0.0839042	0.122399	0.0507219	0.10004	0.122399	0.122399	0.10004	0.122399	0.0305863	0.768117	0.788668	0.71281	0.576794	0.691074	0.729341	0.802769	0.122399	0.687482	0.684683	0.711196	0.586608	0.64467	0.566381	0.605684	0.666259	0.531437	0.793384	0.738655	0.563329	0.667961	0.840534	0.71374	0.674394	0.692793	0.671622	0.430351	0.831991	0.624114
0.924685	0.701642	0.881091	0.848742	0.786609	0.517062	0.174706	0.122399	0.174706	0.174706	0.174706	0.437337	0.0846507	0.174706	0.0730808	0.122399	0.174706	0.174706	0.122399	0.174706	0.0529452	0.568849	0.798451	0.833958	0.513225	0.575114	0.845551	0.928831	0.174706	0.788067	0.767591	0.869486	0.798552	0.744923	0.849421	0.844075	0.690382	0.733351	0.766653	0.895647	0.8656	0.795298	0.870927	0.838013	0.892277	0.85763	0.763904	0.679444	0.737392	0.828961
0.787774	0.706647	0.806909	0.835906	0.734001	0.624963	0.174706	0.122399	0.174706	0.174706	0.174706	0.438705	0.0846507	0.174706	0.0730808	0.122399	0.174706	0.174706	0.122399	0.174706	0.0529452	0.513083	0.749195	0.701789	0.36662	0.461726	0.710585	0.843889	0.174706	0.70777	0.705449	0.835379	0.759415	0.699704	0.717132	0.642845	0.695305	0.590098	0.775903	0.797789	0.725046	0.757577	0.799108	0.790208	0.780259	0.815526	0.711681	0.568682	0.689612	0.737465
0.908866	0.683016	0.856416	0.823788	0.722985	0.518072	0.174706	0.122399	0.174706	0.174706	0.174706	0.297291	0.0846507	0.174706	0.0730808	0.122399	0.174706	0.174706	0.122399	0.174706	0.0529452	0.44714	0.706921	0.824043	0.412009	0.466732	0.790455	0.851577	0.174706	0.748176	0.697675	0.849472	0.797282	0.700123	0.844155	0.821412	0.652977	0.717504	0.720776	0.874522	0.887711	0.784353	0.793776	0.866376	0.905217	0.814875	0.727673	0.654881	0.65889	0.844946
0.402306	0.352075	0.493322	0.331549	0.520954	0.217562	0.174706	0.122399	0.174706	0.174706	0.174706	0.707633	0.0846507	0.174706	0.0730808	0.122399	0.174706	0.174706	0.122399	0.174706	0.0529452	0.854777	0.539939	0.380915	0.688928	0.538099	0.47067	0.523009	0.174706	0.430081	0.4672	0.377954	0.399601	0.471502	0.323299	0.374881	0.36274	0.481016	0.481888	0.456252	0.319879	0.336053	0.535241	0.345243	0.384751	0.330966	0.281654	0.253118	0.641703	0.331407
0.77141	0.662143	0.796268	0.703939	0.63442	0.554729	0.122399	0.10004	0.122399	0.122399	0.122399	0.405926	0.0839042	0.122399	0.0507219	0.10004	0.122399	0.122399	0.10004	0.122399	0.10004	0.445099	0.695528	0.780241	0.455248	0.481452	0.74553	0.818641	0.122399	0.743405	0.748908	0.797761	0.799647	0.758203	0.620281	0.60676	0.688071	0.742456	0.69467	0.752844	0.666186	0.685046	0.700358	0.819058	0.747762	0.711679	0.595898	0.604274	0.780118	0.637437
0.888573	0.703856	0.785334	0.809819	0.664102	0.450626	0.10004	0.0904824	0.10004	0.10004	0.10004	0.375024	0.0835851	0.10004	0.0411645	0.0904824	0.10004	0.10004	0.0904824	0.10004	0.0904824	0.474768	0.712581	0.795642	0.431074	0.550249	0.806325	0.877358	0.10004	0.597277	0.591462	0.853431	0.741899	0.700699	0.801427	0.761358	0.6822	0.596103	0.68738	0.844843	0.821987	0.785208	0.829395	0.818635	0.868388	0.871085	0.828723	0.673218	0.587855	0.856404
0.775497	0.774581	0.834484	0.814259	0.756858	0.50309	0.174706	0.122399	0.174706	0.174706	0.174706	0.599364	0.0846507	0.174706	0.0730808	0.122399	0.174706	0.174706	0.122399	0.174706	0.122399	0.707181	0.734498	0.741527	0.5694	0.621295	0.740918	0.84212	0.174706	0.627566	0.621095	0.785495	0.706128	0.696352	0.670283	0.671596	0.566253	0.604272	0.799927	0.772085	0.662689	0.659092	0.788605	0.740577	0.768866	0.736442	0.666995	0.520367	0.753539	0.666516
0.826333	0.693182	0.826395	0.724939	0.641144	0.471916	0.174706	0.122399	0.174706	0.174706	0.174706	0.422156	0.0846507	0.174706	0.0730808	0.122399	0.174706	0.174706	0.122399	0.174706	0.122399	0.46755	0.7646	0.760532	0.398199	0.532053	0.799102	0.844175	0.174706	0.713871	0.706934	0.785886	0.706287	0.67844	0.683854	0.663364	0.794693	0.633841	0.677402	0.790958	0.698584	0.746096	0.766123	0.836149	0.776861	0.766186	0.737084	0.566539	0.69145	0.695114
0.79171	0.755389	0.884093	0.800103	0.66684	0.492839	0.174706	0.122399	0.174706	0.174706	0.174706	0.532568	0.0846507	0.174706	0.0730808	0.122399	0.174706	0.174706	0.122399	0.174706	0.0529452	0.518333	0.779324	0.810528	0.46029	0.627443	0.757899	0.893276	0.174706	0.806101	0.781724	0.830535	0.83797	0.780263	0.658293	0.698737	0.777535	0.764312	0.727502	0.83856	0.734582	0.713835	0.785077	0.872632	0.829027	0.734663	0.638984	0.546856	0.818835	0.744877
0.703424	0.631204	0.674992	0.63041	0.549866	0.261136	0.122399	0.10004	0.122399	0.122399	0.122399	0.434033	0.0839042	0.122399	0.0507219	0.10004	0.122399	0.122399	0.10004	0.122399	0.0305863	0.555795	0.802312	0.67618	0.515981	0.667217	0.697478	0.778844	0.122399	0.591081	0.625823	0.671776	0.650282	0.676615	0.537064	0.744987	0.569222	0.67871	0.595376	0.694873	0.626919	0.5536	0.644823	0.632674	0.628631	0.658983	0.652532	0.487356	0.601657	0.658742
0.709255	0.612165	0.777522	0.743362	0.69751	0.507016	0.174706	0.122399	0.174706	0.174706	0.174706	0.710415	0.0846507	0.174706	0.0730808	0.122399	0.174706	0.174706	0.122399	0.174706	0.0529452	0.663087	0.701253	0.59192	0.527383	0.619615	0.708323	0.767513	0.174706	0.509345	0.482955	0.657306	0.518744	0.459984	0.629197	0.615679	0.60114	0.35308	0.73476	0.701789	0.565848	0.680923	0.812312	0.634377	0.636751	0.711618	0.711448	0.476812	0.611842	0.661467
0.426202	0.386145	0.548689	0.407934	0.536292	0.398477	0.0353328	0.0345863	0.0353328	0.0353328	0.0353328	0.62597	0.534029	0.0353328	0.0144507	0.0345863	0.0353328	0.0353328	0.0345863	0.0353328	0.00622973	0.579895	0.522729	0.464692	0.447429	0.508511	0.548552	0.517172	0.0353328	0.53469	0.541316	0.448618	0.387958	0.467415	0.344294	0.351147	0.547732	0.472261	0.647797	0.558675	0.388984	0.486851	0.658619	0.422507	0.414117	0.39471	0.329278	0.253776	0.760155	0.401418
0.802824	0.551403	0.801278	0.652169	0.718425	0.404432	0.174706	0.122399	0.174706	0.174706	0.174706	0.452459	0.0846507	0.174706	0.0730808	0.122399	0.174706	0.174706	0.122399	0.174706	0.0529452	0.482362	0.611576	0.71518	0.377133	0.532638	0.792385	0.836783	0.174706	0.764482	0.717268	0.75981	0.684728	0.783098	0.776243	0.739524	0.718628	0.717318	0.682003	0.841734	0.757232	0.759466	0.799356	0.735176	0.803051	0.724885	0.609816	0.75158	0.820891	0.738325
0.925288	0.671885	0.85405	0.812057	0.660948	0.444984	0.174706	0.122399	0.174706	0.174706	0.174706	0.316038	0.0846507	0.174706	0.0730808	0.122399	0.174706	0.174706	0.122399	0.174706	0.0529452	0.373023	0.66488	0.87092	0.355875	0.414047	0.807146	0.877806	0.174706	0.699856	0.660064	0.869331	0.754773	0.744186	0.876373	0.817308	0.706232	0.671785	0.693354	0.922242	0.920518	0.818413	0.839754	0.877428	0.94037	0.853186	0.743762	0.726626	0.656311	0.906721
0.832486	0.706003	0.901533	0.751525	0.716329	0.495699	0.122399	0.10004	0.122399	0.122399	0.122399	0.607425	0.0839042	0.122399	0.0507219	0.10004	0.122399	0.122399	0.10004	0.122399	0.0305863	0.560341	0.795632	0.789287	0.419629	0.641519	0.844577	0.890667	0.122399	0.751441	0.715055	0.809143	0.681463	0.692337	0.725247	0.721717	0.757741	0.543342	0.750083	0.812009	0.689323	0.755517	0.816265	0.876833	0.818631	0.802493	0.781179	0.550637	0.742697	0.744826
0.619985	0.624385	0.715725	0.645823	0.684584	0.43627	0.174706	0.122399	0.174706	0.174706	0.174706	0.667303	0.0846507	0.174706	0.0730808	0.122399	0.174706	0.174706	0.122399	0.174706	0.0529452	0.83565	0.778647	0.631367	0.690836	0.694275	0.670953	0.752698	0.174706	0.643218	0.676203	0.632509	0.610528	0.619903	0.471584	0.534988	0.585266	0.589025	0.716639	0.633779	0.475244	0.5883	0.763542	0.612332	0.575038	0.665933	0.636789	0.359511	0.814189	0.489221
0.642275	0.524254	0.718952	0.630262	0.691696	0.508913	0.122399	0.10004	0.122399	0.122399	0.122399	0.582735	0.0839042	0.122399	0.0507219	0.10004	0.122399	0.122399	0.10004	0.122399	0.0305863	0.643871	0.68421	0.60267	0.486712	0.532808	0.733704	0.773047	0.122399	0.725537	0.692526	0.611216	0.595864	0.643367	0.594832	0.568329	0.703487	0.525632	0.666555	0.707407	0.556103	0.694891	0.789694	0.61047	0.633358	0.636784	0.567005	0.537197	0.783536	0.579029
0.746798	0.673568	0.825546	0.707842	0.722034	0.522077	0.122399	0.10004	0.122399	0.122399	0.122399	0.640966	0.0839042	0.122399	0.0507219	0.10004	0.122399	0.122399	0.10004	0.122399	0.0305863	0.641351	0.685199	0.703819	0.486012	0.679122	0.815401	0.813101	0.122399	0.693116	0.682731	0.740303	0.71862	0.66098	0.618295	0.607089	0.687501	0.59835	0.730655	0.74464	0.607877	0.672506	0.793814	0.731401	0.690649	0.734195	0.688366	0.479795	0.789637	0.62413
0.679084	0.566141	0.649821	0.544847	0.303708	0.231146	0.174706	0.122399	0.174706	0.174706	0.174706	0.0930463	0.0846507	0.174706	0.0730808	0.122399	0.174706	0.174706	0.122399	0.174706	0.0529452	0.185423	0.474827	0.625149	0.193464	0.201982	0.648774	0.642446	0.174706	0.509309	0.486636	0.695606	0.683461	0.681645	0.618778	0.522196	0.555213	0.693313	0.387552	0.670455	0.67668	0.603199	0.479039	0.659354	0.690349	0.562999	0.44839	0.63655	0.450826	0.644204
0.86676	0.611097	0.859625	0.743037	0.748987	0.446141	0.174706	0.122399	0.174706	0.174706	0.174706	0.473571	0.0846507	0.174706	0.0730808	0.122399	0.174706	0.174706	0.122399	0.174706	0.0529452	0.493676	0.706052	0.794061	0.371387	0.499138	0.804087	0.859749	0.174706	0.691624	0.607108	0.824196	0.671986	0.732006	0.831344	0.81302	0.741874	0.650624	0.744592	0.903339	0.837969	0.820084	0.857349	0.852822	0.885909	0.787359	0.714617	0.693135	0.69309	0.894134
0.836432	0.622569	0.772422	0.757574	0.59959	0.380436	0.174706	0.122399	0.174706	0.174706	0.174706	0.246136	0.0846507	0.174706	0.0730808	0.122399	0.174706	0.174706	0.122399	0.174706	0.0529452	0.353244	0.638776	0.77334	0.328389	0.328144	0.743896	0.785672	0.174706	0.684848	0.639484	0.808659	0.658567	0.69856	0.826888	0.76606	0.67886	0.697952	0.692076	0.874241	0.86156	0.759241	0.779321	0.726016	0.815197	0.759101	0.653667	0.725727	0.644648	0.832827
0.871159	0.773792	0.998829	0.844969	0.70522	0.494578	0.122399	0.10004	0.122399	0.122399	0.122399	0.478395	0.0839042	0.122399	0.0507219	0.10004	0.122399	0.122399	0.10004	0.122399	0.0305863	0.496908	0.734956	0.793322	0.421948	0.524604	0.824468	0.896369	0.122399	0.77135	0.714932	0.841621	0.780479	0.731099	0.812773	0.770346	0.757625	0.675916	0.755	0.91317	0.820196	0.807579	0.818529	0.90542	0.883045	0.788578	0.704164	0.655956	0.753351	0.843603
0.870451	0.757354	0.888645	0.862387	0.775104	0.552273	0.122399	0.10004	0.122399	0.122399	0.122399	0.565581	0.0839042	0.122399	0.0507219	0.10004	0.122399	0.122399	0.10004	0.122399	0.0305863	0.618385	0.80248	0.775533	0.482587	0.629572	0.819683	0.873123	0.122399	0.635438	0.578964	0.837947	0.680924	0.60919	0.766531	0.752689	0.686712	0.536868	0.78682	0.834517	0.73781	0.787113	0.83777	0.83484	0.817358	0.817339	0.789331	0.601137	0.647867	0.791463
0.871282	0.703467	0.874997	0.787816	0.712019	0.505348	0.174706	0.122399	0.174706	0.174706	0.174706	0.418397	0.0846507	0.174706	0.0730808	0.122399	0.174706	0.174706	0.122399	0.174706	0.122399	0.507345	0.781656	0.832859	0.43496	0.548103	0.814668	0.896282	0.174706	0.824732	0.80077	0.828719	0.803936	0.749154	0.774981	0.776647	0.808644	0.725326	0.738073	0.882611	0.808834	0.766898	0.810473	0.868812	0.87486	0.771378	0.676983	0.675121	0.782289	0.793365
0.746549	0.618802	0.796115	0.716497	0.648648	0.447085	0.174706	0.122399	0.174706	0.174706	0.174706	0.619858	0.0846507	0.174706	0.0730808	0.122399	0.174706	0.174706	0.122399	0.174706	0.122399	0.63722	0.811736	0.7555	0.589695	0.660563	0.795568	0.857606	0.174706	0.733138	0.754984	0.750736	0.682845	0.695636	0.621809	0.658144	0.730122	0.609975	0.725446	0.788453	0.663838	0.740602	0.863978	0.730445	0.727408	0.791859	0.745207	0.481291	0.801538	0.710397
0.602366	0.607344	0.683744	0.608429	0.616256	0.442481	0.174706	0.122399	0.174706	0.174706	0.174706	0.709055	0.0846507	0.174706	0.0730808	0.122399	0.174706	0.174706	0.122399	0.174706	0.122399	0.77133	0.682861	0.563309	0.587254	0.721367	0.701578	0.689946	0.174706	0.481804	0.49868	0.601303	0.49964	0.482988	0.439194	0.482223	0.561143	0.417574	0.663547	0.592406	0.416431	0.544176	0.705039	0.56557	0.510546	0.607667	0.635772	0.363757	0.657242	0.484862
0.791883	0.448262	0.651486	0.685367	0.653046	0.351999	0.174706	0.122399	0.174706	0.174706	0.174706	0.206161	0.0846507	0.174706	0.0730808	0.122399	0.174706	0.174706	0.122399	0.174706	0.122399	0.339434	0.51299	0.69166	0.306958	0.299528	0.640371	0.733818	0.174706	0.510765	0.498485	0.74116	0.60813	0.61857	0.853362	0.717974	0.495712	0.510327	0.642336	0.767328	0.80622	0.721548	0.765165	0.623825	0.809701	0.766336	0.64322	0.726325	0.528686	0.786932
0.601432	0.443051	0.65755	0.533338	0.639611	0.44598	0.174706	0.122399	0.174706	0.174706	0.174706	0.492164	0.0846507	0.174706	0.0730808	0.122399	0.174706	0.174706	0.122399	0.174706	0.122399	0.588528	0.744096	0.679129	0.529358	0.584386	0.755828	0.698769	0.174706	0.673154	0.646837	0.671742	0.529426	0.661765	0.52973	0.546068	0.63725	0.559789	0.690758	0.653425	0.543216	0.697755	0.723678	0.642214	0.608226	0.631908	0.595033	0.373677	0.746645	0.543381
0.653951	0.566152	0.711521	0.657191	0.752079	0.45431	0.174706	0.122399	0.174706	0.174706	0.174706	0.525392	0.0846507	0.174706	0.0730808	0.122399	0.174706	0.174706	0.122399	0.174706	0.122399	0.645678	0.683305	0.682532	0.448972	0.534683	0.66207	0.707529	0.174706	0.701525	0.703053	0.685675	0.517121	0.658934	0.602928	0.56337	0.542144	0.545545	0.858668	0.738559	0.599842	0.676889	0.852894	0.587521	0.634909	0.674389	0.609407	0.436968	0.890705	0.562017
0.866717	0.61081	0.810095	0.766119	0.706704	0.510601	0.122399	0.10004	0.122399	0.122399	0.122399	0.430938	0.0839042	0.122399	0.0507219	0.10004	0.122399	0.122399	0.10004	0.122399	0.10004	0.478449	0.757517	0.817416	0.407178	0.530232	0.811336	0.874955	0.122399	0.715553	0.676416	0.811652	0.743244	0.741071	0.805694	0.817004	0.705259	0.702836	0.735116	0.869522	0.832697	0.835874	0.861561	0.768474	0.847032	0.841899	0.733571	0.69396	0.6989	0.860574
0.834098	0.712796	0.871835	0.792547	0.712511	0.537866	0.174706	0.122399	0.174706	0.174706	0.174706	0.430859	0.0846507	0.174706	0.0730808	0.122399	0.174706	0.174706	0.122399	0.174706	0.0529452	0.556388	0.853207	0.818501	0.47489	0.542335	0.800748	0.873073	0.174706	0.827857	0.814267	0.822024	0.820124	0.759607	0.681218	0.719149	0.748841	0.749216	0.777848	0.843695	0.744601	0.733745	0.807924	0.842144	0.802959	0.765968	0.670844	0.594673	0.818412	0.725726
0.806031	0.687653	0.757756	0.748603	0.569371	0.499956	0.174706	0.122399	0.174706	0.174706	0.174706	0.21478	0.0846507	0.174706	0.0730808	0.122399	0.174706	0.174706	0.122399	0.174706	0.0529452	0.280174	0.553731	0.695448	0.253829	0.392959	0.71094	0.76007	0.174706	0.649029	0.60864	0.840251	0.80924	0.664852	0.74739	0.649291	0.584261	0.673817	0.600046	0.767744	0.780007	0.637815	0.638149	0.778558	0.77999	0.707291	0.611348	0.683142	0.541203	0.738613
0.73387	0.488261	0.621044	0.720611	0.649	0.326398	0.174706	0.122399	0.174706	0.174706	0.174706	0.233132	0.0846507	0.174706	0.0730808	0.122399	0.174706	0.174706	0.122399	0.174706	0.0529452	0.381159	0.655166	0.761134	0.366007	0.372405	0.635848	0.728913	0.174706	0.583312	0.555745	0.691465	0.571779	0.600034	0.74837	0.74815	0.491418	0.567867	0.620616	0.737642	0.782299	0.668934	0.752372	0.600126	0.770867	0.744763	0.641078	0.519189	0.528506	0.728539
0.871771	0.722056	0.840095	0.795273	0.627338	0.450707	0.174706	0.122399	0.174706	0.174706	0.174706	0.293754	0.0846507	0.174706	0.0730808	0.122399	0.174706	0.174706	0.122399	0.174706	0.0529452	0.343601	0.730565	0.884767	0.378693	0.487555	0.813796	0.851405	0.174706	0.751788	0.694547	0.874614	0.809116	0.783389	0.789244	0.774783	0.665672	0.765209	0.733713	0.852794	0.846358	0.752191	0.752789	0.829509	0.873329	0.761793	0.673764	0.631117	0.700075	0.794047
0.753141	0.60456	0.816311	0.68386	0.803279	0.458071	0.174706	0.122399	0.174706	0.174706	0.174706	0.569732	0.0846507	0.174706	0.0730808	0.122399	0.174706	0.174706	0.122399	0.174706	0.0529452	0.671142	0.755619	0.671299	0.457437	0.645259	0.763858	0.853776	0.174706	0.739452	0.720992	0.742083	0.688596	0.75088	0.753505	0.757541	0.572572	0.643853	0.761609	0.790696	0.690605	0.675577	0.787346	0.705802	0.788168	0.722205	0.640416	0.569217	0.813747	0.68762
0.909147	0.712494	0.855542	0.866211	0.697513	0.449473	0.174706	0.122399	0.174706	0.174706	0.174706	0.305085	0.0846507	0.174706	0.0730808	0.122399	0.174706	0.174706	0.122399	0.174706	0.0529452	0.390757	0.668205	0.753017	0.32522	0.36661	0.752114	0.836807	0.174706	0.653185	0.599175	0.85506	0.692432	0.650571	0.923166	0.84816	0.615961	0.623582	0.727863	0.928172	0.951067	0.768247	0.794334	0.846448	0.915521	0.812043	0.708264	0.705187	0.598501	0.927088
0.879034	0.756654	0.885341	0.7948	0.628021	0.502261	0.174706	0.122399	0.174706	0.174706	0.174706	0.369875	0.0846507	0.174706	0.0730808	0.122399	0.174706	0.174706	0.122399	0.174706	0.122399	0.386383	0.691724	0.779422	0.321704	0.469049	0.774541	0.854092	0.174706	0.783945	0.73288	0.823015	0.820962	0.729001	0.759975	0.787714	0.73571	0.756606	0.673069	0.896346	0.83377	0.728652	0.744875	0.902842	0.868762	0.724815	0.619854	0.697983	0.71529	0.838397
0.891035	0.749072	0.898469	0.843524	0.795319	0.505762	0.122399	0.10004	0.122399	0.122399	0.122399	0.477654	0.0839042	0.122399	0.0507219	0.10004	0.122399	0.122399	0.10004	0.122399	0.0305863	0.610828	0.804972	0.841887	0.481359	0.629315	0.847074	0.92904	0.122399	0.801817	0.769794	0.872364	0.818109	0.815301	0.805518	0.82203	0.732545	0.777484	0.785529	0.918892	0.850293	0.800247	0.870641	0.869588	0.890242	0.848118	0.755128	0.677099	0.822707	0.82922
0.823029	0.657853	0.818461	0.812749	0.823894	0.511191	0.174706	0.122399	0.174706	0.174706	0.174706	0.541869	0.0846507	0.174706	0.0730808	0.122399	0.174706	0.174706	0.122399	0.174706	0.122399	0.657352	0.773696	0.756375	0.465754	0.543892	0.751157	0.860282	0.174706	0.717402	0.692791	0.827299	0.64486	0.718099	0.789066	0.778653	0.669644	0.681192	0.870586	0.904683	0.810202	0.773985	0.935487	0.728923	0.798268	0.817382	0.718358	0.663359	0.819709	0.821335
0.756278	0.735152	0.802245	0.79045	0.706987	0.53747	0.174706	0.122399	0.174706	0.174706	0.174706	0.398498	0.0846507	0.174706	0.0730808	0.122399	0.174706	0.174706	0.122399	0.174706	0.122399	0.492246	0.686648	0.74791	0.367264	0.481017	0.637223	0.789385	0.174706	0.741746	0.682993	0.799297	0.722542	0.711935	0.642936	0.671275	0.630285	0.665672	0.735513	0.769019	0.697467	0.63725	0.680305	0.826882	0.790824	0.686755	0.598873	0.56964	0.702268	0.674959
0.617146	0.606464	0.715094	0.665587	0.73264	0.5424	0.174706	0.122399	0.174706	0.174706	0.174706	0.714311	0.0846507	0.174706	0.0730808	0.122399	0.174706	0.174706	0.122399	0.174706	0.122399	0.704896	0.722164	0.623485	0.533449	0.737632	0.689856	0.740511	0.174706	0.577747	0.573879	0.629918	0.528108	0.538901	0.476843	0.533048	0.633751	0.436558	0.773546	0.652188	0.471114	0.628984	0.79812	0.60099	0.543724	0.681207	0.692384	0.394094	0.728597	0.540237
0.847053	0.548224	0.745581	0.764118	0.636211	0.350429	0.122399	0.10004	0.122399	0.122399	0.122399	0.250736	0.0839042	0.122399	0.0507219	0.10004	0.122399	0.122399	0.10004	0.122399	0.10004	0.399472	0.628356	0.72855	0.424434	0.360472	0.685497	0.775362	0.122399	0.571842	0.556355	0.784273	0.659885	0.612806	0.812845	0.803317	0.552785	0.633952	0.637623	0.848821	0.885024	0.701193	0.788824	0.724426	0.823634	0.78928	0.697543	0.636926	0.50802	0.887083
0.779051	0.723338	0.802571	0.734757	0.602553	0.496858	0.174706	0.122399	0.174706	0.174706	0.174706	0.485508	0.0846507	0.174706	0.0730808	0.122399	0.174706	0.174706	0.122399	0.174706	0.122399	0.437566	0.734195	0.757178	0.396823	0.63269	0.813223	0.842754	0.174706	0.724319	0.705423	0.788551	0.744282	0.739065	0.642166	0.684583	0.746195	0.665722	0.682214	0.771762	0.67679	0.737427	0.729816	0.818771	0.770168	0.725153	0.686212	0.527092	0.712744	0.715583
0.557585	0.523678	0.649564	0.542476	0.644918	0.421976	0.174706	0.122399	0.174706	0.174706	0.174706	0.761342	0.0846507	0.174706	0.0730808	0.122399	0.174706	0.174706	0.122399	0.174706	0.122399	0.810977	0.712899	0.555438	0.614176	0.657942	0.694907	0.699069	0.174706	0.563271	0.580509	0.573361	0.459083	0.571641	0.436939	0.476967	0.564488	0.398934	0.698389	0.605899	0.408034	0.557222	0.761401	0.530122	0.508488	0.624642	0.625959	0.369899	0.769349	0.477586
0.886636	0.670976	0.844161	0.804833	0.725027	0.47807	0.174706	0.122399	0.174706	0.174706	0.174706	0.346939	0.0846507	0.174706	0.0730808	0.122399	0.174706	0.174706	0.122399	0.174706	0.122399	0.45969	0.713281	0.806921	0.390081	0.427938	0.825455	0.879641	0.174706	0.784539	0.782969	0.878272	0.765587	0.785183	0.873051	0.774332	0.674118	0.727676	0.760018	0.920712	0.902835	0.789681	0.859972	0.820921	0.893506	0.8471	0.712172	0.705671	0.7837	0.826371
0.738316	0.635204	0.776511	0.73497	0.78096	0.556068	0.174706	0.122399	0.174706	0.174706	0.174706	0.593273	0.0846507	0.174706	0.0730808	0.122399	0.174706	0.174706	0.122399	0.174706	0.122399	0.754631	0.806057	0.687054	0.624425	0.67292	0.752256	0.833009	0.174706	0.75036	0.763363	0.74143	0.679994	0.675761	0.634468	0.647784	0.638349	0.608051	0.793608	0.74182	0.624428	0.729304	0.841389	0.706123	0.676325	0.795682	0.746188	0.47111	0.842903	0.607399
0.627253	0.453178	0.571818	0.487265	0.383097	0.223576	0.174706	0.122399	0.174706	0.174706	0.174706	0.2094	0.0846507	0.174706	0.0730808	0.122399	0.174706	0.174706	0.122399	0.174706	0.122399	0.211764	0.393154	0.499548	0.0958018	0.266597	0.51354	0.582103	0.174706	0.438843	0.431602	0.594695	0.609846	0.5723	0.639076	0.578101	0.489303	0.570336	0.343568	0.686166	0.738592	0.481013	0.438228	0.597327	0.703571	0.461121	0.322388	0.532015	0.374567	0.701387
0.701802	0.548971	0.750431	0.604153	0.706584	0.447264	0.174706	0.122399	0.174706	0.174706	0.174706	0.713633	0.0846507	0.174706	0.0730808	0.122399	0.174706	0.174706	0.122399	0.174706	0.0529452	0.676331	0.65881	0.639432	0.502578	0.601763	0.78798	0.787594	0.174706	0.683706	0.688329	0.675765	0.569881	0.633782	0.637485	0.590297	0.632115	0.548614	0.727359	0.745275	0.602617	0.682007	0.852404	0.652269	0.669977	0.71473	0.652289	0.484172	0.838995	0.617003
0.789836	0.737583	0.763079	0.789141	0.655537	0.513692	0.10004	0.0904824	0.10004	0.10004	0.10004	0.426794	0.0835851	0.10004	0.0411645	0.0904824	0.10004	0.10004	0.0904824	0.10004	0.0210289	0.497971	0.681839	0.771015	0.443663	0.588171	0.760232	0.857942	0.10004	0.660046	0.648478	0.818852	0.756937	0.759598	0.730349	0.686436	0.678397	0.606854	0.697572	0.777216	0.717348	0.696721	0.816619	0.75504	0.811416	0.887621	0.838239	0.560733	0.678576	0.741138
0.832204	0.778405	0.813999	0.833598	0.717472	0.590342	0.10004	0.0904824	0.10004	0.10004	0.10004	0.479323	0.0835851	0.10004	0.0411645	0.0904824	0.10004	0.10004	0.0904824	0.10004	0.0210289	0.574633	0.787086	0.807163	0.503481	0.61512	0.816246	0.889311	0.10004	0.724389	0.716541	0.863418	0.810392	0.805076	0.726431	0.704183	0.735099	0.692574	0.786379	0.830302	0.73807	0.744115	0.857264	0.779834	0.8021	0.886682	0.806038	0.627701	0.786375	0.752788
0.416057	0.341403	0.532367	0.355454	0.562901	0.345725	0.0353328	0.0345863	0.0353328	0.0353328	0.0353328	0.662681	0.534029	0.0353328	0.0144507	0.0345863	0.0353328	0.0353328	0.0345863	0.0353328	0.00622973	0.659297	0.52906	0.452502	0.499308	0.55987	0.535212	0.50401	0.0353328	0.513095	0.526442	0.411509	0.370584	0.444846	0.326925	0.37543	0.516051	0.47876	0.613354	0.535871	0.371087	0.446276	0.63447	0.406899	0.395263	0.338217	0.28685	0.225299	0.739041	0.388468
0.306642	0.252243	0.408865	0.202544	0.407	0.265592	0.0846507	0.0839042	0.0846507	0.0846507	0.0846507	0.606256	0.583347	0.0846507	0.0345863	0.0839042	0.0846507	0.0846507	0.0839042	0.0846507	0.0144507	0.595133	0.436468	0.35339	0.478992	0.490512	0.42408	0.373192	0.0846507	0.400896	0.424167	0.306575	0.330875	0.411341	0.18178	0.270768	0.380584	0.48446	0.494238	0.40863	0.263221	0.281902	0.462582	0.272901	0.250938	0.166687	0.111466	0.136045	0.621137	0.269699
0.414661	0.379786	0.526369	0.406529	0.516634	0.408952	0.0846507	0.0839042	0.0846507	0.0846507	0.0846507	0.632806	0.583347	0.0846507	0.0345863	0.0839042	0.0846507	0.0846507	0.0839042	0.0846507	0.0144507	0.553869	0.50307	0.438523	0.448222	0.493148	0.53943	0.49196	0.0846507	0.46054	0.455857	0.406109	0.369892	0.406431	0.328346	0.34404	0.530694	0.408983	0.601554	0.522718	0.363345	0.441273	0.610147	0.386828	0.387066	0.337541	0.277343	0.229907	0.661198	0.390216
0.641263	0.593603	0.769556	0.61667	0.714503	0.392496	0.174706	0.122399	0.174706	0.174706	0.174706	0.547896	0.0846507	0.174706	0.0730808	0.122399	0.174706	0.174706	0.122399	0.174706	0.0529452	0.663715	0.639241	0.607385	0.501313	0.610728	0.650972	0.738116	0.174706	0.754721	0.738566	0.642974	0.529611	0.688078	0.609975	0.63634	0.60063	0.572893	0.726778	0.71963	0.602949	0.61567	0.725831	0.679101	0.68044	0.607037	0.581096	0.412566	0.830832	0.566252
0.874656	0.68581	0.8422	0.762386	0.708409	0.448561	0.174706	0.122399	0.174706	0.174706	0.174706	0.473295	0.0846507	0.174706	0.0730808	0.122399	0.174706	0.174706	0.122399	0.174706	0.0529452	0.471909	0.706321	0.837854	0.409819	0.607608	0.821019	0.90853	0.174706	0.690171	0.665214	0.851645	0.751653	0.78208	0.81688	0.796151	0.752437	0.653283	0.750448	0.859411	0.819556	0.783791	0.815209	0.833398	0.899103	0.820506	0.747269	0.714868	0.68896	0.838443
0.437014	0.210652	0.372407	0.310486	0.477291	0.500232	0.174706	0.122399	0.174706	0.174706	0.174706	0.352435	0.0846507	0.174706	0.0730808	0.122399	0.174706	0.174706	0.122399	0.174706	0.0529452	0.360263	0.409662	0.439341	0.216747	0.304081	0.418074	0.437288	0.174706	0.408028	0.425133	0.45064	0.280093	0.365673	0.361888	0.355955	0.499555	0.309679	0.566514	0.454164	0.40476	0.434198	0.537278	0.40639	0.399845	0.377291	0.33181	0.290259	0.509776	0.365858
0.757506	0.612361	0.804107	0.682977	0.621188	0.502435	0.122399	0.10004	0.122399	0.122399	0.122399	0.546399	0.0839042	0.122399	0.0507219	0.10004	0.122399	0.122399	0.10004	0.122399	0.0305863	0.495904	0.708589	0.827878	0.452589	0.622684	0.779463	0.809598	0.122399	0.734091	0.706845	0.770122	0.683151	0.650115	0.616002	0.606339	0.774103	0.561253	0.709816	0.747193	0.645962	0.728291	0.79526	0.809913	0.755361	0.76496	0.732914	0.45859	0.742477	0.681937
0.513905	0.601417	0.670432	0.590503	0.565306	0.425698	0.174706	0.122399	0.174706	0.174706	0.174706	0.675182	0.0846507	0.174706	0.0730808	0.122399	0.174706	0.174706	0.122399	0.174706	0.0529452	0.533031	0.655431	0.532918	0.322192	0.672318	0.533116	0.65706	0.174706	0.688854	0.626997	0.61288	0.526916	0.55853	0.420255	0.456435	0.589395	0.456603	0.709613	0.599316	0.429341	0.547897	0.623791	0.578415	0.514387	0.527836	0.516237	0.37582	0.70129	0.485851
0.664148	0.604619	0.789301	0.695278	0.729305	0.522559	0.174706	0.122399	0.174706	0.174706	0.174706	0.761377	0.0846507	0.174706	0.0730808	0.122399	0.174706	0.174706	0.122399	0.174706	0.0529452	0.716891	0.720373	0.592878	0.496328	0.60437	0.709144	0.750953	0.174706	0.585817	0.547041	0.659499	0.504584	0.508276	0.576501	0.575438	0.65907	0.381255	0.748495	0.712017	0.52273	0.654045	0.824394	0.664906	0.613571	0.691664	0.673739	0.43985	0.70534	0.630174
0.552546	0.531276	0.595853	0.552144	0.66371	0.402065	0.174706	0.122399	0.174706	0.174706	0.174706	0.728401	0.0846507	0.174706	0.0730808	0.122399	0.174706	0.174706	0.122399	0.174706	0.0529452	0.803282	0.616286	0.442896	0.504566	0.60765	0.584942	0.63818	0.174706	0.409156	0.439971	0.545014	0.340045	0.418065	0.483539	0.477068	0.393641	0.292773	0.64981	0.536322	0.384968	0.491511	0.68859	0.481322	0.4882	0.590215	0.605371	0.299359	0.623411	0.416597
0.777778	0.736045	0.853146	0.76908	0.557491	0.474452	0.174706	0.122399	0.174706	0.174706	0.174706	0.414793	0.0846507	0.174706	0.0730808	0.122399	0.174706	0.174706	0.122399	0.174706	0.0529452	0.433961	0.780168	0.807329	0.465544	0.568203	0.831382	0.85539	0.174706	0.733436	0.706517	0.800306	0.817792	0.751627	0.614393	0.643221	0.773645	0.672642	0.658623	0.783289	0.670961	0.750692	0.755203	0.853942	0.773392	0.82328	0.760845	0.554422	0.72143	0.719792
0.771799	0.647489	0.690544	0.800683	0.720347	0.599714	0.122399	0.10004	0.122399	0.122399	0.122399	0.358924	0.0839042	0.122399	0.0507219	0.10004	0.122399	0.122399	0.10004	0.122399	0.0305863	0.468029	0.672439	0.646218	0.294503	0.456978	0.643838	0.717834	0.122399	0.544721	0.484835	0.702213	0.554155	0.493818	0.725604	0.6888	0.574555	0.460377	0.757797	0.753585	0.699265	0.757697	0.774894	0.640765	0.675	0.724024	0.680174	0.626856	0.555189	0.725287
0.807318	0.595044	0.859253	0.786815	0.745407	0.52788	0.174706	0.122399	0.174706	0.174706	0.174706	0.443677	0.0846507	0.174706	0.0730808	0.122399	0.174706	0.174706	0.122399	0.174706	0.0529452	0.542426	0.716778	0.747274	0.501244	0.44331	0.722312	0.852101	0.174706	0.817561	0.811748	0.821653	0.766672	0.752637	0.763595	0.705743	0.690541	0.702204	0.760523	0.861919	0.799367	0.785335	0.848218	0.804143	0.825245	0.798756	0.654589	0.614537	0.828169	0.76504
0.430842	0.519781	0.504936	0.483327	0.370711	0.486387	0.174706	0.122399	0.174706	0.174706	0.174706	0.266831	0.0846507	0.174706	0.0730808	0.122399	0.174706	0.174706	0.122399	0.174706	0.0529452	0.345966	0.37059	0.501013	0.251461	0.388518	0.476292	0.448706	0.174706	0.364322	0.362513	0.439241	0.374511	0.39589	0.318929	0.284753	0.535169	0.278288	0.515663	0.438402	0.341407	0.495901	0.480371	0.495542	0.405352	0.479751	0.502779	0.215407	0.46475	0.371171
0.79148	0.729937	0.871129	0.782351	0.790921	0.541318	0.174706	0.122399	0.174706	0.174706	0.174706	0.696746	0.0846507	0.174706	0.0730808	0.122399	0.174706	0.174706	0.122399	0.174706	0.0529452	0.754697	0.812037	0.734522	0.570262	0.679219	0.795347	0.882597	0.174706	0.734915	0.72646	0.790428	0.71447	0.71045	0.675095	0.684992	0.698297	0.62694	0.794276	0.812227	0.657054	0.70204	0.848594	0.788073	0.751939	0.7764	0.71339	0.573087	0.843582	0.697509
0.912292	0.693838	0.880796	0.81032	0.702872	0.419546	0.174706	0.122399	0.174706	0.174706	0.174706	0.340801	0.0846507	0.174706	0.0730808	0.122399	0.174706	0.174706	0.122399	0.174706	0.0529452	0.447089	0.75042	0.82608	0.372866	0.459247	0.802028	0.873798	0.174706	0.733694	0.695917	0.887074	0.770475	0.781932	0.884917	0.839073	0.673875	0.725714	0.761181	0.951216	0.960048	0.808413	0.806103	0.886945	0.937582	0.790718	0.691436	0.68631	0.69477	0.919185
0.920562	0.695764	0.88071	0.847058	0.720004	0.453694	0.174706	0.122399	0.174706	0.174706	0.174706	0.329381	0.0846507	0.174706	0.0730808	0.122399	0.174706	0.174706	0.122399	0.174706	0.0529452	0.398753	0.674133	0.816743	0.321664	0.43978	0.780075	0.894491	0.174706	0.73261	0.682301	0.885275	0.782314	0.753064	0.911889	0.842548	0.696442	0.685054	0.724458	0.941557	0.946274	0.804612	0.821698	0.895918	0.956462	0.826602	0.712707	0.747934	0.671861	0.929187
0.883285	0.610404	0.824092	0.767823	0.6392	0.369353	0.174706	0.122399	0.174706	0.174706	0.174706	0.290616	0.0846507	0.174706	0.0730808	0.122399	0.174706	0.174706	0.122399	0.174706	0.0529452	0.345052	0.59377	0.738944	0.280719	0.338104	0.738175	0.802292	0.174706	0.623287	0.565967	0.819072	0.667241	0.688757	0.912872	0.850085	0.603477	0.653582	0.661603	0.941933	0.97481	0.764769	0.774145	0.81146	0.909756	0.758634	0.644577	0.724831	0.578113	0.96523
0.174706	0.10004	0.122399	0.10004	0.174706	0.174706	0.174706	0.122399	0.174706	0.174706	0.174706	0.174706	0.0846507	0.174706	0.0730808	0.122399	0.174706	0.174706	0.122399	0.174706	0.0529452	0.174706	0.174706	0.174706	0.174706	0.174706	0.122399	0.174706	0.174706	0.122399	0.122399	0.105252	0.105252	0.174706	0.174706	0.174706	0.174706	0.174706	0.174706	0.174706	0.174706	0.174706	0.174706	0.174706	0.00719982	0.0730808	0.122399	0.174706	0.0394379	0.174706
0.174706	0.10004	0.122399	0.10004	0.174706	0.174706	0.174706	0.122399	0.174706	0.174706	0.174706	0.174706	0.0846507	0.174706	0.0730808	0.122399	0.174706	0.174706	0.122399	0.174706	0.0529452	0.174706	0.174706	0.174706	0.174706	0.174706	0.122399	0.174706	0.174706	0.122399	0.122399	0.105252	0.105252	0.174706	0.174706	0.174706	0.174706	0.174706	0.174706	0.174706	0.174706	0.174706	0.174706	0.174706	0.00719982	0.0730808	0.122399	0.174706	0.0394379	0.174706
0.10004	0.583347	0.0904824	0.583347	0.10004	0.10004	0.10004	0.0904824	0.10004	0.10004	0.10004	0.10004	0.0835851	0.10004	0.0411645	0.0904824	0.10004	0.10004	0.0904824	0.10004	0.0210289	0.10004	0.10004	0.10004	0.10004	0.10004	0.0904824	0.10004	0.10004	0.0904824	0.0904824	0.0305863	0.0305863	0.10004	0.10004	0.10004	0.10004	0.10004	0.10004	0.10004	0.10004	0.10004	0.10004	0.10004	0.00136813	0.0411645	0.0904824	0.10004	0.00752152	0.10004
0.872985	0.612519	0.814147	0.782978	0.700121	0.486182	0.174706	0.122399	0.174706	0.174706	0.174706	0.30328	0.0846507	0.174706	0.0730808	0.122399	0.174706	0.174706	0.122399	0.174706	0.122399	0.433032	0.754732	0.793484	0.369229	0.424464	0.7611	0.883109	0.174706	0.769919	0.76491	0.851102	0.806679	0.748762	0.844959	0.795246	0.664688	0.752348	0.704135	0.86946	0.87879	0.772017	0.804442	0.800026	0.881845	0.830995	0.685931	0.694274	0.69625	0.814174
0.873872	0.601974	0.812167	0.763828	0.679039	0.353411	0.174706	0.122399	0.174706	0.174706	0.174706	0.25271	0.0846507	0.174706	0.0730808	0.122399	0.174706	0.174706	0.122399	0.174706	0.122399	0.359774	0.620442	0.758126	0.261834	0.336051	0.768584	0.818066	0.174706	0.64547	0.576051	0.836733	0.679031	0.727923	0.918165	0.815494	0.626519	0.66296	0.672571	0.905922	0.922717	0.814708	0.790269	0.786716	0.89521	0.793658	0.68348	0.741056	0.597945	0.916199
0.761084	0.567908	0.69555	0.67301	0.570495	0.431394	0.174706	0.122399	0.174706	0.174706	0.174706	0.162719	0.0846507	0.174706	0.0730808	0.122399	0.174706	0.174706	0.122399	0.174706	0.122399	0.263046	0.560314	0.687427	0.211901	0.324331	0.637786	0.740544	0.174706	0.694949	0.676252	0.743666	0.81335	0.6984	0.756436	0.68705	0.562988	0.775904	0.560376	0.761221	0.825597	0.644154	0.613867	0.682868	0.780605	0.652959	0.493764	0.642494	0.576472	0.70062
0.866788	0.715212	0.838846	0.834951	0.818791	0.502036	0.122399	0.10004	0.122399	0.122399	0.122399	0.409477	0.0839042	0.122399	0.0507219	0.10004	0.122399	0.122399	0.10004	0.122399	0.10004	0.532146	0.775496	0.76606	0.37194	0.529998	0.717269	0.882788	0.122399	0.719252	0.696744	0.837127	0.712643	0.720453	0.83918	0.830517	0.591153	0.581518	0.794706	0.847907	0.818417	0.770007	0.812202	0.861241	0.910939	0.82722	0.75101	0.576245	0.702683	0.794328
0.861234	0.675528	0.798823	0.755277	0.560416	0.428198	0.174706	0.122399	0.174706	0.174706	0.174706	0.305347	0.0846507	0.174706	0.0730808	0.122399	0.174706	0.174706	0.122399	0.174706	0.122399	0.343327	0.668119	0.801014	0.334275	0.420155	0.745892	0.830804	0.174706	0.732185	0.702597	0.840692	0.751801	0.682208	0.779493	0.694573	0.756405	0.665732	0.686105	0.845028	0.818692	0.76245	0.757976	0.805512	0.820734	0.774177	0.69343	0.772375	0.640914	0.805255
0.647851	0.598055	0.77228	0.703127	0.78104	0.569581	0.174706	0.122399	0.174706	0.174706	0.174706	0.701243	0.0846507	0.174706	0.0730808	0.122399	0.174706	0.174706	0.122399	0.174706	0.122399	0.738199	0.747976	0.590492	0.528697	0.656257	0.685751	0.785219	0.174706	0.73607	0.74522	0.66499	0.597786	0.639026	0.586519	0.614924	0.603339	0.53244	0.795055	0.717364	0.566291	0.676037	0.824792	0.638436	0.623095	0.727847	0.673371	0.425108	0.851031	0.585349
0.0730808	0.0411645	0.0507219	0.0411645	0.0730808	0.0730808	0.0730808	0.0507219	0.0730808	0.0730808	0.0730808	0.0730808	0.0345863	0.0730808	0.0305863	0.0507219	0.0730808	0.0730808	0.0507219	0.0730808	0.0223653	0.0730808	0.0730808	0.0730808	0.0730808	0.0730808	0.0507219	0.0730808	0.0730808	0.0507219	0.0507219	0.0399974	0.0447242	0.0730808	0.0730808	0.0730808	0.0730808	0.0730808	0.0730808	0.0730808	0.0730808	0.0730808	0.0730808	0.0730808	0.00305447	0.0305863	0.0507219	0.0447242	0.0168505	0.0730808
0.619578	0.561341	0.69688	0.57608	0.497987	0.462536	0.122399	0.10004	0.122399	0.122399	0.122399	0.728516	0.0839042	0.122399	0.0507219	0.10004	0.122399	0.122399	0.10004	0.122399	0.0305863	0.53219	0.600197	0.6203	0.47415	0.662513	0.707656	0.719079	0.122399	0.52751	0.505188	0.663356	0.605832	0.553328	0.500738	0.495635	0.729847	0.480162	0.559441	0.639023	0.505593	0.63276	0.661692	0.651502	0.60549	0.593609	0.547764	0.473165	0.593488	0.598638
0.573217	0.62602	0.660022	0.571266	0.432001	0.34694	0.174706	0.122399	0.174706	0.174706	0.174706	0.31903	0.0846507	0.174706	0.0730808	0.122399	0.174706	0.174706	0.122399	0.174706	0.0529452	0.320527	0.615137	0.649396	0.263222	0.42552	0.560953	0.638611	0.174706	0.782624	0.779688	0.674725	0.740517	0.809798	0.468325	0.484939	0.613886	0.820251	0.639278	0.719451	0.641086	0.570315	0.560986	0.62697	0.608926	0.476048	0.345711	0.47498	0.807074	0.571741
0.760894	0.766023	0.777894	0.796554	0.626971	0.448572	0.174706	0.122399	0.174706	0.174706	0.174706	0.347784	0.0846507	0.174706	0.0730808	0.122399	0.174706	0.174706	0.122399	0.174706	0.0529452	0.43812	0.776216	0.783599	0.36605	0.530001	0.684788	0.791483	0.174706	0.748043	0.696222	0.81183	0.823227	0.777649	0.639944	0.693959	0.66287	0.750303	0.695783	0.808906	0.736371	0.664301	0.683732	0.787367	0.773363	0.673895	0.560007	0.5662	0.735162	0.726131
0.672839	0.475336	0.702645	0.611632	0.878337	0.555111	0.174706	0.122399	0.174706	0.174706	0.174706	0.524115	0.0846507	0.174706	0.0730808	0.122399	0.174706	0.174706	0.122399	0.174706	0.0529452	0.716981	0.698566	0.628924	0.459191	0.500029	0.65058	0.727108	0.174706	0.664234	0.639423	0.668554	0.597794	0.691722	0.679131	0.636317	0.51172	0.542192	0.768563	0.71063	0.62249	0.66629	0.779813	0.636178	0.698093	0.630028	0.527066	0.438541	0.739804	0.611953
0.542645	0.496582	0.559992	0.543016	0.418574	0.383538	0.10004	0.0904824	0.10004	0.10004	0.10004	0.325201	0.0835851	0.10004	0.0411645	0.0904824	0.10004	0.10004	0.0904824	0.10004	0.0210289	0.317365	0.497036	0.656997	0.388154	0.443688	0.593274	0.587417	0.10004	0.532625	0.471644	0.620758	0.623439	0.626388	0.406564	0.458519	0.55973	0.672105	0.475789	0.580643	0.510162	0.542636	0.550865	0.569112	0.543534	0.5218	0.451883	0.393525	0.523314	0.561234
0.87611	0.552717	0.785705	0.776559	0.820124	0.571207	0.174706	0.122399	0.174706	0.174706	0.174706	0.357283	0.0846507	0.174706	0.0730808	0.122399	0.174706	0.174706	0.122399	0.174706	0.0529452	0.511785	0.680684	0.735799	0.426868	0.416326	0.728544	0.843029	0.174706	0.666811	0.655587	0.805364	0.670626	0.665715	0.890127	0.824455	0.575908	0.615468	0.815815	0.847161	0.837367	0.782197	0.873361	0.721456	0.834267	0.821362	0.696101	0.725616	0.704124	0.811275
0.484596	0.371849	0.586022	0.411419	0.552426	0.327708	0.174706	0.122399	0.174706	0.174706	0.174706	0.738632	0.0846507	0.174706	0.0730808	0.122399	0.174706	0.174706	0.122399	0.174706	0.0529452	0.74579	0.571955	0.43443	0.5897	0.486453	0.588269	0.594475	0.174706	0.515508	0.537054	0.453627	0.447564	0.531909	0.429723	0.424189	0.501354	0.502115	0.562545	0.592095	0.425324	0.497479	0.687003	0.407607	0.441025	0.441102	0.366163	0.345776	0.729453	0.469124
0.727148	0.600638	0.71338	0.70665	0.66795	0.680658	0.174706	0.122399	0.174706	0.174706	0.174706	0.515608	0.0846507	0.174706	0.0730808	0.122399	0.174706	0.174706	0.122399	0.174706	0.0529452	0.58108	0.718223	0.647092	0.440721	0.45236	0.731971	0.750549	0.174706	0.544527	0.522051	0.711709	0.591032	0.612833	0.607904	0.615732	0.647278	0.474977	0.766492	0.741008	0.629523	0.659601	0.804116	0.672695	0.684478	0.765715	0.705484	0.514059	0.663317	0.690373
0.803059	0.643794	0.815946	0.762541	0.692517	0.459147	0.174706	0.122399	0.174706	0.174706	0.174706	0.589883	0.0846507	0.174706	0.0730808	0.122399	0.174706	0.174706	0.122399	0.174706	0.0529452	0.564662	0.67407	0.713849	0.442317	0.521897	0.764706	0.832947	0.174706	0.612703	0.578572	0.79345	0.543846	0.58867	0.744636	0.712668	0.641162	0.44532	0.740701	0.807878	0.727559	0.714047	0.852211	0.794156	0.808486	0.824231	0.812574	0.484188	0.654852	0.785098
0.778883	0.475383	0.767106	0.630573	0.715581	0.402864	0.174706	0.122399	0.174706	0.174706	0.174706	0.408101	0.0846507	0.174706	0.0730808	0.122399	0.174706	0.174706	0.122399	0.174706	0.0529452	0.488454	0.688092	0.806496	0.428287	0.424963	0.81037	0.780378	0.174706	0.721934	0.699562	0.766682	0.611254	0.717985	0.719797	0.657759	0.686916	0.660425	0.778564	0.813636	0.752647	0.798307	0.852992	0.717079	0.773853	0.730605	0.637303	0.561233	0.786845	0.699954
0.174706	0.10004	0.122399	0.10004	0.174706	0.174706	0.174706	0.122399	0.174706	0.174706	0.174706	0.174706	0.0846507	0.174706	0.0730808	0.122399	0.174706	0.174706	0.122399	0.174706	0.122399	0.174706	0.174706	0.174706	0.174706	0.174706	0.122399	0.174706	0.174706	0.122399	0.122399	0.0936748	0.174706	0.174706	0.174706	0.174706	0.174706	0.174706	0.174706	0.174706	0.174706	0.174706	0.591359	0.591359	0.00719982	0.0730808	0.122399	0.105252	0.0394379	0.174706
0.174706	0.10004	0.122399	0.10004	0.174706	0.174706	0.174706	0.122399	0.174706	0.174706	0.174706	0.174706	0.0846507	0.174706	0.0730808	0.122399	0.174706	0.174706	0.122399	0.174706	0.0529452	0.174706	0.174706	0.174706	0.174706	0.174706	0.122399	0.174706	0.174706	0.122399	0.122399	0.0936748	0.105252	0.174706	0.174706	0.174706	0.174706	0.174706	0.174706	0.174706	0.174706	0.174706	0.174706	0.174706	0.00714619	0.0730808	0.122399	0.105252	0.0394379	0.174706
0.122399	0.0904824	0.10004	0.0904824	0.122399	0.122399	0.122399	0.10004	0.122399	0.122399	0.122399	0.122399	0.0839042	0.122399	0.0507219	0.10004	0.122399	0.122399	0.10004	0.122399	0.0305863	0.122399	0.122399	0.122399	0.122399	0.122399	0.10004	0.122399	0.122399	0.10004	0.10004	0.0413678	0.0529452	0.122399	0.122399	0.122399	0.122399	0.122399	0.122399	0.122399	0.122399	0.122399	0.122399	0.122399	0.00306082	0.0507219	0.10004	0.0529452	0.017079	0.122399
0.60702	0.618334	0.698088	0.601023	0.620917	0.380371	0.174706	0.122399	0.174706	0.174706	0.174706	0.755075	0.0846507	0.174706	0.0730808	0.122399	0.174706	0.174706	0.122399	0.174706	0.0529452	0.762907	0.720471	0.596756	0.596107	0.725523	0.679012	0.745891	0.174706	0.581595	0.636269	0.631512	0.518181	0.590524	0.469244	0.504305	0.583355	0.507108	0.696183	0.631375	0.465864	0.571458	0.753017	0.587568	0.566274	0.65045	0.650589	0.322182	0.766725	0.496962
0.816767	0.648318	0.790494	0.799714	0.594621	0.438893	0.174706	0.122399	0.174706	0.174706	0.174706	0.423237	0.0846507	0.174706	0.0730808	0.122399	0.174706	0.174706	0.122399	0.174706	0.0529452	0.411646	0.714397	0.809729	0.355118	0.521379	0.728935	0.815616	0.174706	0.644795	0.612729	0.803633	0.711231	0.591998	0.697331	0.709691	0.690724	0.570511	0.657941	0.819746	0.791561	0.715701	0.783453	0.848166	0.823624	0.782088	0.732833	0.523122	0.572031	0.831777
0.769346	0.547821	0.682474	0.678818	0.649976	0.367713	0.174706	0.122399	0.174706	0.174706	0.174706	0.261242	0.0846507	0.174706	0.0730808	0.122399	0.174706	0.174706	0.122399	0.174706	0.0529452	0.442977	0.648697	0.706601	0.390057	0.406077	0.680535	0.77463	0.174706	0.720811	0.702537	0.744369	0.745122	0.763372	0.761071	0.71582	0.545947	0.776447	0.618242	0.781917	0.792398	0.664485	0.704832	0.623419	0.77046	0.70613	0.552529	0.68926	0.675946	0.706685
0.826852	0.644205	0.771838	0.782764	0.615773	0.377937	0.174706	0.122399	0.174706	0.174706	0.174706	0.395847	0.0846507	0.174706	0.0730808	0.122399	0.174706	0.174706	0.122399	0.174706	0.0529452	0.473963	0.671217	0.749283	0.450285	0.446676	0.739364	0.825226	0.174706	0.587144	0.582634	0.855015	0.75577	0.686354	0.761474	0.706162	0.590113	0.687168	0.642018	0.82617	0.80697	0.702542	0.7934	0.746655	0.823921	0.808657	0.703809	0.605873	0.590742	0.836048
0.814112	0.640081	0.840903	0.734755	0.823386	0.538473	0.174706	0.122399	0.174706	0.174706	0.174706	0.556211	0.0846507	0.174706	0.0730808	0.122399	0.174706	0.174706	0.122399	0.174706	0.0529452	0.650935	0.765166	0.781805	0.527676	0.607836	0.809726	0.868565	0.174706	0.8277	0.801421	0.794255	0.676795	0.742808	0.746321	0.737426	0.698308	0.678666	0.832792	0.828856	0.726751	0.745466	0.866897	0.772347	0.793927	0.771007	0.691335	0.587519	0.89088	0.69853
0.695364	0.835814	0.779213	0.778951	0.546648	0.480495	0.174706	0.122399	0.174706	0.174706	0.174706	0.424969	0.0846507	0.174706	0.0730808	0.122399	0.174706	0.174706	0.122399	0.174706	0.0529452	0.446044	0.684072	0.692409	0.353275	0.536389	0.607875	0.787434	0.174706	0.685893	0.678411	0.811713	0.777773	0.754807	0.559715	0.547833	0.653638	0.599004	0.689875	0.735853	0.629676	0.619031	0.661249	0.831615	0.753327	0.745755	0.690422	0.509375	0.689599	0.660236
0.675373	0.553563	0.662341	0.502282	0.465441	0.35109	0.10004	0.0904824	0.10004	0.10004	0.10004	0.309462	0.0835851	0.10004	0.0411645	0.0904824	0.10004	0.10004	0.0904824	0.10004	0.0210289	0.293029	0.542764	0.778287	0.320641	0.609901	0.711213	0.700098	0.10004	0.719287	0.684084	0.677422	0.713957	0.724649	0.494059	0.566238	0.651226	0.719943	0.533599	0.627553	0.566658	0.536318	0.567983	0.702297	0.660758	0.540441	0.526247	0.476743	0.657572	0.550594
0.532311	0.506569	0.59872	0.607205	0.736101	0.444237	0.174706	0.122399	0.174706	0.174706	0.174706	0.500973	0.0846507	0.174706	0.0730808	0.122399	0.174706	0.174706	0.122399	0.174706	0.0529452	0.636732	0.661072	0.533896	0.361317	0.507766	0.522404	0.621799	0.174706	0.631489	0.616145	0.568827	0.411435	0.538316	0.573435	0.528415	0.408121	0.438919	0.766181	0.607833	0.508806	0.591751	0.712592	0.478369	0.550398	0.620986	0.559654	0.328438	0.700323	0.467389
0.655566	0.584999	0.709482	0.70036	0.782576	0.429178	0.174706	0.122399	0.174706	0.174706	0.174706	0.64898	0.501304	0.591359	0.243193	0.539052	0.591359	0.591359	0.539052	0.591359	0.0529452	0.705894	0.704749	0.566759	0.507151	0.647541	0.642207	0.748937	0.174706	0.510034	0.503438	0.630441	0.435557	0.495541	0.631581	0.638771	0.485701	0.255132	0.735206	0.62463	0.518111	0.613117	0.748458	0.624453	0.641418	0.739582	0.770108	0.340682	0.58731	0.574397
0.827927	0.724066	0.818467	0.772098	0.614514	0.476949	0.174706	0.122399	0.174706	0.174706	0.174706	0.302838	0.0846507	0.174706	0.0730808	0.122399	0.174706	0.174706	0.122399	0.174706	0.0529452	0.349201	0.693181	0.863544	0.356601	0.525884	0.725252	0.823353	0.174706	0.736836	0.664403	0.83062	0.768475	0.736037	0.685101	0.72854	0.726073	0.656724	0.712385	0.805976	0.763776	0.722816	0.704744	0.913624	0.867069	0.703733	0.65975	0.603285	0.664216	0.779342
0.174706	0.10004	0.122399	0.10004	0.174706	0.174706	0.174706	0.122399	0.174706	0.174706	0.174706	0.174706	0.0846507	0.174706	0.0730808	0.122399	0.174706	0.174706	0.122399	0.174706	0.0529452	0.174706	0.174706	0.174706	0.174706	0.174706	0.122399	0.174706	0.174706	0.122399	0.122399	0.0936748	0.105252	0.174706	0.174706	0.174706	0.174706	0.174706	0.174706	0.174706	0.174706	0.174706	0.174706	0.174706	0.00714619	0.0730808	0.122399	0.105252	0.0394379	0.174706
0.174706	0.10004	0.122399	0.10004	0.174706	0.174706	0.174706	0.122399	0.174706	0.174706	0.174706	0.174706	0.0846507	0.174706	0.0730808	0.122399	0.174706	0.174706	0.122399	0.174706	0.0529452	0.174706	0.174706	0.174706	0.174706	0.174706	0.122399	0.174706	0.174706	0.122399	0.122399	0.0936748	0.105252	0.174706	0.174706	0.174706	0.174706	0.174706	0.174706	0.174706	0.174706	0.174706	0.174706	0.174706	0.00714619	0.0730808	0.122399	0.105252	0.0394379	0.174706
0.174706	0.10004	0.122399	0.10004	0.174706	0.174706	0.174706	0.122399	0.174706	0.174706	0.174706	0.174706	0.0846507	0.174706	0.0730808	0.122399	0.174706	0.174706	0.122399	0.174706	0.0529452	0.174706	0.174706	0.174706	0.174706	0.174706	0.122399	0.174706	0.174706	0.122399	0.122399	0.0936748	0.105252	0.174706	0.174706	0.174706	0.174706	0.174706	0.174706	0.174706	0.174706	0.174706	0.174706	0.174706	0.00714619	0.0730808	0.122399	0.105252	0.0394379	0.174706
0.174706	0.10004	0.122399	0.10004	0.174706	0.174706	0.174706	0.122399	0.174706	0.174706	0.174706	0.174706	0.0846507	0.174706	0.0730808	0.122399	0.174706	0.174706	0.122399	0.174706	0.0529452	0.174706	0.174706	0.174706	0.174706	0.174706	0.122399	0.174706	0.174706	0.122399	0.122399	0.0936748	0.105252	0.174706	0.174706	0.174706	0.174706	0.174706	0.174706	0.174706	0.174706	0.174706	0.174706	0.174706	0.00714619	0.0730808	0.122399	0.105252	0.0394379	0.174706
0.75068	0.593086	0.787214	0.712894	0.755821	0.482248	0.122399	0.10004	0.122399	0.122399	0.122399	0.650967	0.0839042	0.122399	0.0507219	0.10004	0.122399	0.122399	0.10004	0.122399	0.583347	0.713523	0.749103	0.764144	0.615462	0.664473	0.763998	0.833667	0.122399	0.658922	0.656999	0.729772	0.581271	0.597126	0.61583	0.646356	0.689899	0.493525	0.759049	0.729652	0.604273	0.67766	0.867064	0.761535	0.737608	0.796001	0.782413	0.463614	0.758644	0.649691
0.10004	0.086397	0.0904824	0.086397	0.10004	0.10004	0.10004	0.0904824	0.10004	0.10004	0.10004	0.10004	0.0835851	0.10004	0.0411645	0.0904824	0.10004	0.10004	0.0904824	0.10004	0.0210289	0.10004	0.10004	0.10004	0.10004	0.10004	0.0904824	0.10004	0.10004	0.0904824	0.0904824	0.0190088	0.0305863	0.10004	0.10004	0.10004	0.10004	0.10004	0.10004	0.10004	0.10004	0.10004	0.10004	0.10004	0.0013145	0.0411645	0.0904824	0.0305863	0.00752152	0.10004
0.900083	0.695223	0.849984	0.812961	0.727965	0.529355	0.174706	0.122399	0.174706	0.174706	0.174706	0.362377	0.0846507	0.174706	0.0730808	0.122399	0.174706	0.174706	0.122399	0.174706	0.0529452	0.50032	0.72551	0.865212	0.479666	0.48565	0.824731	0.878901	0.174706	0.757738	0.711001	0.846788	0.773481	0.765997	0.842287	0.809865	0.747866	0.752502	0.751141	0.898894	0.868854	0.814442	0.848333	0.818901	0.889265	0.805478	0.703795	0.728652	0.727326	0.860641
0.833076	0.616344	0.686844	0.665465	0.592676	0.457506	0.174706	0.122399	0.174706	0.174706	0.174706	0.341301	0.0846507	0.174706	0.0730808	0.122399	0.174706	0.174706	0.122399	0.174706	0.0529452	0.365697	0.643763	0.766926	0.267124	0.493552	0.715681	0.737798	0.174706	0.511818	0.493709	0.803488	0.671345	0.642415	0.672322	0.644567	0.617861	0.513899	0.626789	0.721688	0.691043	0.687642	0.661928	0.774642	0.772439	0.712581	0.663705	0.572979	0.528177	0.711582
0.174706	0.10004	0.122399	0.10004	0.174706	0.174706	0.174706	0.122399	0.174706	0.174706	0.174706	0.174706	0.0846507	0.174706	0.0730808	0.122399	0.174706	0.174706	0.122399	0.174706	0.0529452	0.174706	0.174706	0.174706	0.174706	0.174706	0.122399	0.174706	0.174706	0.122399	0.122399	0.0936748	0.105252	0.174706	0.174706	0.174706	0.174706	0.174706	0.174706	0.174706	0.174706	0.174706	0.174706	0.174706	0.00714619	0.0730808	0.122399	0.105252	0.0394379	0.174706
0.174706	0.10004	0.122399	0.10004	0.174706	0.174706	0.174706	0.122399	0.174706	0.174706	0.174706	0.174706	0.0846507	0.174706	0.0730808	0.122399	0.174706	0.174706	0.122399	0.174706	0.0529452	0.174706	0.174706	0.174706	0.174706	0.174706	0.122399	0.174706	0.174706	0.122399	0.122399	0.0936748	0.105252	0.174706	0.174706	0.174706	0.174706	0.174706	0.174706	0.174706	0.174706	0.174706	0.174706	0.174706	0.00714619	0.0730808	0.122399	0.105252	0.0394379	0.174706
0.174706	0.10004	0.122399	0.10004	0.174706	0.174706	0.174706	0.122399	0.174706	0.174706	0.174706	0.174706	0.0846507	0.174706	0.0730808	0.122399	0.174706	0.174706	0.122399	0.174706	0.0529452	0.174706	0.174706	0.174706	0.174706	0.174706	0.122399	0.174706	0.174706	0.122399	0.122399	0.0936748	0.105252	0.174706	0.174706	0.174706	0.174706	0.174706	0.174706	0.174706	0.174706	0.174706	0.174706	0.174706	0.00714619	0.0730808	0.122399	0.105252	0.0394379	0.174706
0.174706	0.10004	0.122399	0.10004	0.174706	0.174706	0.174706	0.122399	0.174706	0.174706	0.174706	0.174706	0.0846507	0.174706	0.0730808	0.122399	0.174706	0.174706	0.122399	0.174706	0.0529452	0.174706	0.174706	0.174706	0.174706	0.174706	0.122399	0.174706	0.174706	0.122399	0.122399	0.0936748	0.105252	0.174706	0.174706	0.174706	0.174706	0.174706	0.174706	0.174706	0.174706	0.174706	0.174706	0.174706	0.00714619	0.0730808	0.122399	0.105252	0.0394379	0.174706
0.174706	0.10004	0.122399	0.10004	0.174706	0.174706	0.174706	0.122399	0.174706	0.174706	0.174706	0.174706	0.0846507	0.174706	0.0730808	0.122399	0.174706	0.174706	0.122399	0.174706	0.0529452	0.174706	0.174706	0.174706	0.174706	0.174706	0.122399	0.174706	0.174706	0.122399	0.122399	0.0936748	0.105252	0.174706	0.174706	0.174706	0.174706	0.174706	0.174706	0.174706	0.174706	0.174706	0.174706	0.174706	0.00714619	0.0730808	0.122399	0.105252	0.0394379	0.174706
0.174706	0.10004	0.122399	0.10004	0.174706	0.174706	0.174706	0.122399	0.174706	0.174706	0.174706	0.174706	0.0846507	0.174706	0.0730808	0.122399	0.174706	0.174706	0.122399	0.174706	0.0529452	0.174706	0.174706	0.174706	0.174706	0.174706	0.122399	0.174706	0.174706	0.122399	0.122399	0.0936748	0.105252	0.174706	0.174706	0.174706	0.174706	0.174706	0.174706	0.174706	0.174706	0.174706	0.174706	0.174706	0.00714619	0.0730808	0.122399	0.105252	0.0394379	0.174706
0.174706	0.10004	0.122399	0.10004	0.174706	0.174706	0.174706	0.122399	0.174706	0.174706	0.174706	0.174706	0.0846507	0.174706	0.0730808	0.122399	0.174706	0.174706	0.122399	0.174706	0.0529452	0.174706	0.174706	0.174706	0.174706	0.174706	0.122399	0.174706	0.174706	0.122399	0.122399	0.0936748	0.105252	0.174706	0.174706	0.174706	0.174706	0.174706	0.174706	0.174706	0.174706	0.174706	0.174706	0.174706	0.00714619	0.0730808	0.122399	0.105252	0.0394379	0.174706
0.174706	0.10004	0.122399	0.10004	0.174706	0.174706	0.174706	0.122399	0.174706	0.174706	0.174706	0.174706	0.0846507	0.174706	0.0730808	0.122399	0.174706	0.174706	0.122399	0.174706	0.0529452	0.174706	0.174706	0.174706	0.174706	0.174706	0.122399	0.174706	0.174706	0.122399	0.122399	0.0936748	0.105252	0.174706	0.174706	0.174706	0.174706	0.174706	0.174706	0.174706	0.174706	0.174706	0.174706	0.174706	0.00714619	0.0730808	0.122399	0.105252	0.0394379	0.174706
0.174706	0.10004	0.122399	0.10004	0.174706	0.174706	0.174706	0.122399	0.174706	0.174706	0.174706	0.174706	0.0846507	0.174706	0.0730808	0.122399	0.174706	0.174706	0.122399	0.174706	0.0529452	0.174706	0.174706	0.174706	0.174706	0.174706	0.122399	0.174706	0.174706	0.122399	0.122399	0.0936748	0.105252	0.174706	0.174706	0.174706	0.174706	0.174706	0.174706	0.174706	0.174706	0.174706	0.174706	0.174706	0.00714619	0.0730808	0.122399	0.105252	0.0413678	0.174706
0.844145	0.575281	0.834278	0.801485	0.862648	0.541077	0.174706	0.122399	0.174706	0.174706	0.174706	0.439495	0.0846507	0.174706	0.243193	0.122399	0.174706	0.174706	0.122399	0.174706	0.0529452	0.58561	0.705841	0.759613	0.436461	0.51485	0.771943	0.847711	0.174706	0.71429	0.676898	0.79366	0.651192	0.680268	0.867052	0.80931	0.649783	0.573771	0.81994	0.873254	0.82151	0.834674	0.917344	0.746174	0.833179	0.856058	0.755438	0.664852	0.763199	0.81553
0.500911	0.460036	0.6162	0.502351	0.514998	0.415778	0.174706	0.122399	0.174706	0.174706	0.174706	0.816122	0.0846507	0.174706	0.243193	0.122399	0.174706	0.174706	0.122399	0.174706	0.0529452	0.651714	0.558355	0.464459	0.487421	0.672239	0.590872	0.609506	0.174706	0.377197	0.387783	0.511893	0.383108	0.352512	0.364651	0.394719	0.492246	0.238508	0.591217	0.507658	0.334384	0.507313	0.654411	0.470139	0.411295	0.565678	0.596932	0.304014	0.53921	0.448642
0.612675	0.654047	0.746169	0.63559	0.542545	0.538587	0.174706	0.122399	0.174706	0.174706	0.174706	0.61288	0.0846507	0.174706	0.0730808	0.122399	0.174706	0.174706	0.122399	0.174706	0.0529452	0.508873	0.667572	0.628056	0.397932	0.613151	0.678388	0.731362	0.174706	0.695111	0.663315	0.699421	0.740236	0.695179	0.497639	0.505109	0.773834	0.732735	0.684603	0.699187	0.558853	0.613767	0.663519	0.651941	0.593166	0.592413	0.509217	0.520015	0.762861	0.595189
0.888602	0.714082	0.906153	0.808071	0.80367	0.441991	0.174706	0.122399	0.174706	0.174706	0.174706	0.490098	0.0846507	0.174706	0.0730808	0.122399	0.174706	0.174706	0.122399	0.174706	0.0529452	0.624708	0.761852	0.832286	0.472729	0.586342	0.824563	0.931584	0.174706	0.767623	0.7373	0.838603	0.736882	0.791483	0.859111	0.84548	0.688717	0.657266	0.765023	0.90039	0.844559	0.801754	0.866529	0.886702	0.950265	0.824921	0.756849	0.626497	0.772956	0.842029
0.122399	0.0904824	0.10004	0.0904824	0.122399	0.122399	0.122399	0.10004	0.122399	0.122399	0.122399	0.122399	0.0839042	0.122399	0.0507219	0.10004	0.122399	0.122399	0.10004	0.122399	0.0305863	0.122399	0.122399	0.122399	0.122399	0.122399	0.10004	0.122399	0.122399	0.10004	0.10004	0.0529452	0.0529452	0.122399	0.122399	0.122399	0.122399	0.122399	0.122399	0.122399	0.122399	0.122399	0.122399	0.122399	0.00311444	0.0507219	0.10004	0.122399	0.017079	0.122399
0.900455	0.688117	0.878736	0.849796	0.766652	0.478422	0.174706	0.122399	0.174706	0.174706	0.174706	0.449133	0.0846507	0.174706	0.0730808	0.122399	0.174706	0.174706	0.122399	0.174706	0.0529452	0.501808	0.775635	0.84451	0.41112	0.5152	0.833452	0.89997	0.174706	0.742975	0.69763	0.87941	0.757622	0.762937	0.852773	0.833492	0.732647	0.658862	0.78072	0.942271	0.882967	0.834694	0.889901	0.882882	0.914582	0.864528	0.768752	0.677484	0.739428	0.914938
0.86789	0.762939	0.904477	0.855527	0.7964	0.533556	0.122399	0.10004	0.122399	0.122399	0.122399	0.602461	0.0839042	0.122399	0.0507219	0.10004	0.122399	0.122399	0.10004	0.122399	0.0305863	0.671836	0.825591	0.786897	0.53336	0.659187	0.818782	0.897513	0.122399	0.669016	0.61442	0.84449	0.714497	0.666599	0.75613	0.776247	0.704174	0.605743	0.803739	0.859128	0.748887	0.774726	0.858692	0.843448	0.827288	0.814459	0.778844	0.618015	0.700566	0.806031
0.884019	0.648353	0.854884	0.785834	0.651659	0.400978	0.125388	0.0730808	0.125388	0.125388	0.125388	0.360562	0.0353328	0.125388	0.0529452	0.0730808	0.125388	0.125388	0.0730808	0.125388	0.0447242	0.382885	0.654917	0.775457	0.303519	0.3783	0.79128	0.829144	0.125388	0.683288	0.620547	0.841966	0.692177	0.744102	0.887895	0.82748	0.679232	0.689897	0.71577	0.975505	0.969655	0.803008	0.817946	0.828221	0.904759	0.769988	0.656186	0.722318	0.668818	0.961169
0.889611	0.724037	0.912697	0.859409	0.81883	0.551777	0.174706	0.122399	0.174706	0.174706	0.174706	0.479813	0.0846507	0.174706	0.0730808	0.122399	0.174706	0.174706	0.122399	0.174706	0.0529452	0.598969	0.79811	0.832393	0.487897	0.524452	0.76858	0.913233	0.174706	0.775378	0.752361	0.868089	0.773129	0.74136	0.831571	0.790699	0.719642	0.690562	0.828424	0.902656	0.83919	0.800549	0.883	0.875101	0.902881	0.847224	0.734494	0.640652	0.79314	0.813357
0.684533	0.586222	0.740476	0.558146	0.477942	0.398506	0.174706	0.122399	0.174706	0.174706	0.174706	0.279598	0.0846507	0.174706	0.0730808	0.122399	0.174706	0.174706	0.122399	0.174706	0.0529452	0.241023	0.508993	0.681476	0.299578	0.48685	0.687812	0.689208	0.174706	0.653256	0.600996	0.725456	0.719494	0.625797	0.553163	0.518226	0.685446	0.591312	0.495188	0.622675	0.577143	0.556	0.508478	0.795891	0.687166	0.538644	0.508852	0.502727	0.505956	0.586176
0.658886	0.519574	0.746861	0.552172	0.582255	0.366104	0.174706	0.122399	0.174706	0.174706	0.174706	0.690199	0.0846507	0.174706	0.0730808	0.122399	0.174706	0.174706	0.122399	0.174706	0.0529452	0.617752	0.752657	0.705852	0.522188	0.673704	0.735271	0.754293	0.174706	0.627106	0.660573	0.640798	0.53771	0.569041	0.486169	0.55315	0.668655	0.468531	0.682785	0.662242	0.506788	0.616563	0.758841	0.666269	0.613299	0.652114	0.650832	0.349164	0.728499	0.568968
0.904057	0.738883	0.919186	0.857584	0.71109	0.473545	0.174706	0.122399	0.174706	0.174706	0.174706	0.492801	0.0846507	0.174706	0.0730808	0.122399	0.174706	0.174706	0.122399	0.174706	0.0529452	0.503276	0.750696	0.813191	0.399268	0.509588	0.839115	0.892697	0.174706	0.696465	0.652149	0.885748	0.719935	0.741503	0.855105	0.826603	0.729905	0.650415	0.790444	0.977615	0.909474	0.835396	0.897852	0.883563	0.906373	0.850184	0.766493	0.684715	0.724829	0.957099
0.601882	0.561162	0.701471	0.623753	0.777113	0.436629	0.174706	0.122399	0.174706	0.174706	0.174706	0.705074	0.0846507	0.174706	0.0730808	0.122399	0.174706	0.174706	0.122399	0.174706	0.0529452	0.792737	0.71937	0.592555	0.58745	0.668439	0.621011	0.715343	0.174706	0.638848	0.646939	0.6198	0.509522	0.579809	0.512706	0.554974	0.530397	0.525169	0.77751	0.630202	0.483598	0.549778	0.742667	0.589658	0.574548	0.589349	0.553788	0.313566	0.793815	0.47953
0.635258	0.692366	0.740653	0.728498	0.718232	0.527077	0.174706	0.122399	0.174706	0.174706	0.174706	0.638189	0.0846507	0.174706	0.0730808	0.122399	0.174706	0.174706	0.122399	0.174706	0.0529452	0.719252	0.758432	0.577049	0.487036	0.715741	0.662819	0.747888	0.174706	0.572502	0.571851	0.642016	0.593184	0.537462	0.521329	0.574552	0.583669	0.452809	0.723865	0.651565	0.50021	0.584899	0.732298	0.615572	0.588415	0.671937	0.680392	0.363945	0.652178	0.555687
0.472848	0.622761	0.596478	0.581009	0.501786	0.30425	0.174706	0.122399	0.174706	0.174706	0.174706	0.686698	0.0846507	0.174706	0.0730808	0.122399	0.174706	0.174706	0.122399	0.174706	0.0529452	0.679411	0.631303	0.501256	0.509605	0.712204	0.478345	0.629747	0.174706	0.470892	0.468111	0.541562	0.439206	0.447809	0.340545	0.45184	0.471678	0.350671	0.549815	0.511942	0.360875	0.446955	0.581249	0.557823	0.468692	0.539381	0.60121	0.242152	0.53811	0.485251
0.634013	0.441619	0.667702	0.54772	0.578224	0.36145	0.174706	0.122399	0.174706	0.174706	0.174706	0.647308	0.0846507	0.174706	0.0730808	0.122399	0.174706	0.174706	0.122399	0.174706	0.0529452	0.582963	0.564475	0.583004	0.451596	0.443605	0.661739	0.660443	0.174706	0.483571	0.445109	0.639384	0.478933	0.586739	0.565765	0.566623	0.614482	0.531157	0.603845	0.760489	0.622199	0.630068	0.770459	0.577712	0.596985	0.609846	0.532419	0.552867	0.621397	0.736469
0.717265	0.517865	0.711272	0.637216	0.705544	0.519838	0.174706	0.122399	0.174706	0.174706	0.174706	0.612295	0.0846507	0.174706	0.0730808	0.122399	0.174706	0.174706	0.122399	0.174706	0.0529452	0.608077	0.720946	0.704412	0.451495	0.609917	0.666657	0.744163	0.174706	0.564657	0.546768	0.697814	0.560797	0.546738	0.565044	0.634797	0.605999	0.480249	0.749397	0.705904	0.587341	0.643697	0.791976	0.718895	0.668946	0.694942	0.677259	0.455807	0.644793	0.679069
0.759251	0.690175	0.865905	0.759381	0.794571	0.506849	0.174706	0.122399	0.174706	0.174706	0.174706	0.582704	0.0846507	0.174706	0.0730808	0.122399	0.174706	0.174706	0.122399	0.174706	0.0529452	0.718607	0.808629	0.764494	0.572613	0.647982	0.755232	0.853915	0.174706	0.817121	0.788686	0.772238	0.687799	0.752079	0.67364	0.715567	0.66284	0.666411	0.822832	0.817634	0.684336	0.734613	0.847357	0.791943	0.776912	0.737679	0.674501	0.496768	0.894293	0.685453
0.674384	0.686259	0.779327	0.674107	0.596048	0.420321	0.174706	0.122399	0.174706	0.174706	0.174706	0.536769	0.0846507	0.174706	0.0730808	0.122399	0.174706	0.174706	0.122399	0.174706	0.0529452	0.53687	0.696097	0.73267	0.442869	0.577877	0.748092	0.756746	0.174706	0.575428	0.542102	0.725369	0.598964	0.673753	0.526912	0.533109	0.652091	0.473387	0.688166	0.707194	0.543392	0.696267	0.730805	0.775617	0.699673	0.703238	0.704367	0.420568	0.687017	0.620677
0.700592	0.652395	0.825792	0.674882	0.658134	0.404636	0.122399	0.10004	0.122399	0.122399	0.122399	0.52229	0.0839042	0.122399	0.0507219	0.10004	0.122399	0.122399	0.10004	0.122399	0.0305863	0.576023	0.728874	0.722952	0.443142	0.557685	0.704755	0.772183	0.122399	0.751997	0.741548	0.760078	0.647971	0.744413	0.59963	0.618476	0.630752	0.633147	0.813005	0.796739	0.665748	0.691224	0.781178	0.75546	0.735289	0.657351	0.608437	0.424896	0.846625	0.660956
0.715058	0.619748	0.678738	0.747575	0.683701	0.633435	0.174706	0.122399	0.174706	0.174706	0.174706	0.489433	0.0846507	0.174706	0.0730808	0.122399	0.174706	0.174706	0.122399	0.174706	0.0529452	0.551284	0.697982	0.717849	0.492782	0.60534	0.67844	0.71223	0.174706	0.521011	0.518349	0.703875	0.577379	0.482147	0.517432	0.547224	0.608133	0.471094	0.804733	0.668914	0.556975	0.674982	0.816608	0.616459	0.585735	0.748982	0.73228	0.448712	0.637897	0.591179
0.635806	0.54641	0.670726	0.609998	0.535104	0.427315	0.122399	0.10004	0.122399	0.122399	0.122399	0.308709	0.0839042	0.122399	0.0507219	0.10004	0.122399	0.122399	0.10004	0.122399	0.0305863	0.355052	0.650061	0.487867	0.299144	0.312904	0.568529	0.68564	0.122399	0.639368	0.624137	0.677068	0.739877	0.607627	0.601607	0.582265	0.475923	0.565241	0.562823	0.660357	0.628927	0.54097	0.544069	0.737037	0.688589	0.563429	0.436373	0.443789	0.60735	0.598035
0.677606	0.646723	0.776011	0.644367	0.589246	0.402281	0.122399	0.10004	0.122399	0.122399	0.122399	0.318922	0.0839042	0.122399	0.0507219	0.10004	0.122399	0.122399	0.10004	0.122399	0.0305863	0.3986	0.68295	0.676724	0.299326	0.501005	0.680942	0.783257	0.122399	0.848133	0.830937	0.727066	0.836879	0.818496	0.636423	0.640797	0.657455	0.806996	0.595822	0.751997	0.708272	0.620799	0.599212	0.783312	0.761918	0.604092	0.482824	0.514515	0.780685	0.627794
0.867788	0.693057	0.862576	0.827797	0.719144	0.535537	0.174706	0.122399	0.174706	0.174706	0.174706	0.456954	0.0846507	0.174706	0.0730808	0.122399	0.174706	0.174706	0.122399	0.174706	0.0529452	0.513554	0.783415	0.773913	0.424637	0.514064	0.82488	0.896198	0.174706	0.753518	0.725758	0.849646	0.818233	0.791043	0.834944	0.78208	0.701846	0.729314	0.72874	0.892585	0.850712	0.817467	0.855246	0.791196	0.867612	0.863316	0.742511	0.668051	0.735764	0.849066
0.898426	0.61782	0.848763	0.767862	0.779558	0.484468	0.174706	0.122399	0.174706	0.174706	0.174706	0.332782	0.0846507	0.174706	0.0730808	0.122399	0.174706	0.174706	0.122399	0.174706	0.0529452	0.437144	0.669278	0.774002	0.337643	0.399434	0.83366	0.852844	0.174706	0.755507	0.685575	0.81819	0.699567	0.730892	0.921373	0.815881	0.673385	0.653297	0.736214	0.910171	0.884364	0.843412	0.839547	0.845003	0.907983	0.787355	0.673558	0.764955	0.734906	0.850796
0.0730808	0.0411645	0.0507219	0.0411645	0.0730808	0.0730808	0.0730808	0.0507219	0.0730808	0.0730808	0.0730808	0.0730808	0.0345863	0.0730808	0.0305863	0.0507219	0.0730808	0.0730808	0.0507219	0.0730808	0.0223653	0.0730808	0.0730808	0.0730808	0.0730808	0.0730808	0.0507219	0.0730808	0.0730808	0.0507219	0.0507219	0.0399974	0.0447242	0.0730808	0.0730808	0.0730808	0.0730808	0.0730808	0.0730808	0.0730808	0.0730808	0.0730808	0.0730808	0.0730808	0.00305447	0.0305863	0.0507219	0.0447242	0.0168505	0.0730808
0.735062	0.712424	0.793481	0.733076	0.526776	0.292818	0.174706	0.122399	0.174706	0.174706	0.174706	0.474007	0.0846507	0.174706	0.0730808	0.122399	0.174706	0.174706	0.122399	0.174706	0.0529452	0.450023	0.666165	0.708548	0.397587	0.595657	0.71683	0.796032	0.174706	0.56451	0.518866	0.721946	0.688702	0.624685	0.640285	0.72126	0.642078	0.621014	0.561324	0.785027	0.712619	0.631654	0.683524	0.807244	0.760267	0.682987	0.668847	0.51355	0.533112	0.802831
0.778408	0.583075	0.635007	0.642622	0.528403	0.380813	0.174706	0.122399	0.174706	0.174706	0.174706	0.182649	0.0846507	0.174706	0.0730808	0.122399	0.174706	0.174706	0.122399	0.174706	0.0529452	0.278418	0.609996	0.707823	0.302705	0.411447	0.686408	0.710986	0.174706	0.569614	0.578788	0.817492	0.651835	0.697585	0.712378	0.623293	0.561426	0.584767	0.638163	0.70949	0.712646	0.648735	0.627722	0.710499	0.735702	0.691359	0.632699	0.667204	0.540787	0.687489
0.787817	0.693021	0.80354	0.744636	0.582262	0.415368	0.174706	0.122399	0.174706	0.174706	0.174706	0.383816	0.0846507	0.174706	0.0730808	0.122399	0.174706	0.174706	0.122399	0.174706	0.0529452	0.431804	0.688987	0.810605	0.429972	0.546512	0.776336	0.852641	0.174706	0.79147	0.782953	0.835525	0.859086	0.82426	0.683505	0.644739	0.713274	0.82228	0.701958	0.821293	0.753225	0.747529	0.768612	0.787889	0.798138	0.771439	0.6582	0.681851	0.815836	0.730724
0.842736	0.693785	0.803148	0.819201	0.730265	0.489864	0.174706	0.122399	0.174706	0.174706	0.174706	0.438998	0.0846507	0.174706	0.0730808	0.122399	0.174706	0.174706	0.122399	0.174706	0.0529452	0.52782	0.697485	0.847824	0.452646	0.564066	0.781206	0.842026	0.174706	0.712891	0.683182	0.82325	0.713636	0.675563	0.761515	0.736196	0.687978	0.61853	0.734105	0.808111	0.764809	0.744789	0.824635	0.797563	0.822824	0.847655	0.780131	0.576027	0.685392	0.773458
0.870206	0.741166	0.869082	0.815622	0.742178	0.556757	0.122399	0.10004	0.122399	0.122399	0.122399	0.413602	0.0839042	0.122399	0.0507219	0.10004	0.122399	0.122399	0.10004	0.122399	0.0305863	0.522859	0.762252	0.825943	0.384563	0.575666	0.827095	0.900469	0.122399	0.809149	0.774704	0.884118	0.817882	0.826188	0.793679	0.76877	0.745284	0.760912	0.795076	0.90474	0.829579	0.797369	0.846588	0.863017	0.873552	0.826219	0.722298	0.69906	0.846436	0.804631
0.389401	0.248644	0.48753	0.321152	0.290907	0.214921	0.105252	0.0529452	0.105252	0.105252	0.105252	0.282401	0.0151972	0.105252	0.0447242	0.0529452	0.105252	0.105252	0.0529452	0.105252	0.0413678	0.167872	0.289289	0.370109	0.226738	0.189149	0.405905	0.418705	0.105252	0.309132	0.268	0.309625	0.347215	0.217412	0.280216	0.273397	0.648723	0.210312	0.187245	0.411852	0.290261	0.370269	0.373298	0.519131	0.414581	0.269358	0.241323	0.336567	0.251079	0.400266
0.174706	0.10004	0.122399	0.10004	0.174706	0.174706	0.174706	0.122399	0.174706	0.174706	0.174706	0.174706	0.0846507	0.174706	0.0730808	0.122399	0.174706	0.174706	0.122399	0.174706	0.0529452	0.174706	0.174706	0.174706	0.174706	0.174706	0.122399	0.174706	0.174706	0.122399	0.122399	0.0936748	0.105252	0.174706	0.174706	0.174706	0.174706	0.174706	0.174706	0.174706	0.174706	0.174706	0.174706	0.174706	0.00714619	0.0730808	0.122399	0.105252	0.0394379	0.174706
0.174706	0.10004	0.122399	0.10004	0.174706	0.174706	0.174706	0.122399	0.174706	0.174706	0.174706	0.174706	0.0846507	0.174706	0.0730808	0.122399	0.174706	0.174706	0.122399	0.174706	0.0529452	0.174706	0.174706	0.174706	0.174706	0.174706	0.122399	0.174706	0.174706	0.122399	0.122399	0.0936748	0.105252	0.174706	0.174706	0.174706	0.174706	0.174706	0.174706	0.174706	0.174706	0.174706	0.174706	0.174706	0.00714619	0.0730808	0.122399	0.105252	0.0394379	0.174706
0.174706	0.10004	0.122399	0.10004	0.174706	0.174706	0.174706	0.122399	0.174706	0.174706	0.174706	0.174706	0.0846507	0.174706	0.0730808	0.122399	0.174706	0.174706	0.122399	0.174706	0.0529452	0.174706	0.174706	0.174706	0.174706	0.174706	0.122399	0.174706	0.174706	0.122399	0.122399	0.0936748	0.105252	0.174706	0.174706	0.174706	0.174706	0.174706	0.174706	0.174706	0.174706	0.174706	0.174706	0.174706	0.00714619	0.0730808	0.122399	0.105252	0.0394379	0.174706
0.174706	0.10004	0.122399	0.10004	0.174706	0.174706	0.174706	0.122399	0.174706	0.174706	0.174706	0.174706	0.0846507	0.174706	0.0730808	0.122399	0.174706	0.174706	0.122399	0.174706	0.0529452	0.174706	0.174706	0.174706	0.174706	0.174706	0.122399	0.174706	0.174706	0.122399	0.122399	0.0936748	0.105252	0.174706	0.174706	0.174706	0.174706	0.174706	0.174706	0.174706	0.174706	0.174706	0.174706	0.174706	0.00714619	0.0730808	0.122399	0.105252	0.0394379	0.174706
0.174706	0.10004	0.122399	0.10004	0.174706	0.174706	0.174706	0.122399	0.174706	0.174706	0.174706	0.174706	0.0846507	0.174706	0.0730808	0.122399	0.174706	0.174706	0.122399	0.174706	0.0529452	0.174706	0.174706	0.174706	0.174706	0.174706	0.122399	0.174706	0.174706	0.122399	0.122399	0.0936748	0.105252	0.174706	0.174706	0.174706	0.174706	0.174706	0.174706	0.174706	0.174706	0.174706	0.174706	0.174706	0.00714619	0.0730808	0.122399	0.105252	0.0394379	0.174706
0.174706	0.10004	0.122399	0.10004	0.174706	0.174706	0.174706	0.122399	0.174706	0.174706	0.174706	0.174706	0.0846507	0.174706	0.0730808	0.122399	0.174706	0.174706	0.122399	0.174706	0.0529452	0.174706	0.174706	0.174706	0.174706	0.174706	0.122399	0.174706	0.174706	0.122399	0.122399	0.0936748	0.105252	0.174706	0.174706	0.174706	0.174706	0.174706	0.174706	0.174706	0.174706	0.174706	0.174706	0.174706	0.00714619	0.0730808	0.122399	0.105252	0.0394379	0.174706
0.174706	0.10004	0.122399	0.10004	0.174706	0.174706	0.174706	0.122399	0.174706	0.174706	0.174706	0.174706	0.0846507	0.174706	0.0730808	0.122399	0.174706	0.174706	0.122399	0.174706	0.0529452	0.174706	0.174706	0.174706	0.174706	0.174706	0.122399	0.174706	0.174706	0.122399	0.122399	0.0936748	0.105252	0.174706	0.174706	0.174706	0.174706	0.174706	0.174706	0.174706	0.174706	0.174706	0.174706	0.174706	0.00714619	0.0730808	0.122399	0.105252	0.0394379	0.174706
0.174706	0.10004	0.122399	0.10004	0.174706	0.174706	0.174706	0.122399	0.174706	0.174706	0.174706	0.174706	0.0846507	0.174706	0.0730808	0.122399	0.174706	0.174706	0.122399	0.174706	0.0529452	0.174706	0.174706	0.174706	0.174706	0.174706	0.122399	0.174706	0.174706	0.122399	0.122399	0.0936748	0.105252	0.174706	0.174706	0.174706	0.174706	0.174706	0.174706	0.174706	0.174706	0.174706	0.174706	0.174706	0.00714619	0.0730808	0.122399	0.105252	0.0394379	0.174706
0.174706	0.10004	0.122399	0.10004	0.174706	0.174706	0.174706	0.122399	0.174706	0.174706	0.174706	0.174706	0.0846507	0.174706	0.0730808	0.122399	0.174706	0.174706	0.122399	0.174706	0.0529452	0.174706	0.174706	0.174706	0.174706	0.174706	0.122399	0.174706	0.174706	0.122399	0.122399	0.0936748	0.105252	0.174706	0.174706	0.174706	0.174706	0.174706	0.174706	0.174706	0.174706	0.174706	0.174706	0.174706	0.00714619	0.0730808	0.122399	0.105252	0.0394379	0.174706
0.174706	0.10004	0.122399	0.10004	0.174706	0.174706	0.174706	0.122399	0.174706	0.174706	0.174706	0.174706	0.0846507	0.174706	0.0730808	0.122399	0.174706	0.174706	0.122399	0.174706	0.0529452	0.174706	0.174706	0.174706	0.174706	0.174706	0.122399	0.174706	0.174706	0.122399	0.122399	0.0936748	0.105252	0.174706	0.174706	0.174706	0.174706	0.174706	0.174706	0.174706	0.174706	0.174706	0.174706	0.174706	0.00714619	0.0730808	0.122399	0.105252	0.0394379	0.174706
0.174706	0.10004	0.122399	0.10004	0.174706	0.174706	0.174706	0.122399	0.174706	0.174706	0.174706	0.174706	0.0846507	0.174706	0.0730808	0.122399	0.174706	0.174706	0.122399	0.174706	0.0529452	0.174706	0.174706	0.174706	0.174706	0.174706	0.122399	0.174706	0.174706	0.122399	0.122399	0.0936748	0.105252	0.174706	0.174706	0.174706	0.174706	0.174706	0.174706	0.174706	0.174706	0.174706	0.174706	0.174706	0.00714619	0.0730808	0.122399	0.105252	0.0394379	0.174706
0.174706	0.10004	0.122399	0.10004	0.174706	0.174706	0.174706	0.122399	0.174706	0.174706	0.174706	0.174706	0.0846507	0.174706	0.0730808	0.122399	0.174706	0.174706	0.122399	0.174706	0.122399	0.174706	0.174706	0.174706	0.174706	0.174706	0.122399	0.174706	0.174706	0.122399	0.122399	0.0936748	0.174706	0.174706	0.174706	0.174706	0.174706	0.174706	0.174706	0.174706	0.174706	0.174706	0.591359	0.591359	0.00719982	0.0730808	0.122399	0.105252	0.0394379	0.174706
0.787803	0.764641	0.863994	0.841578	0.675699	0.505183	0.122399	0.10004	0.122399	0.122399	0.122399	0.511425	0.0839042	0.122399	0.0507219	0.10004	0.122399	0.122399	0.583347	0.122399	0.0305863	0.504898	0.73375	0.716844	0.453173	0.58621	0.713063	0.85764	0.122399	0.791003	0.748671	0.802319	0.706247	0.597303	0.69049	0.686399	0.774351	0.589739	0.721431	0.793956	0.688071	0.699386	0.783578	0.814981	0.759663	0.781099	0.744164	0.575281	0.699654	0.726195
0.736947	0.606041	0.803015	0.642653	0.627631	0.479215	0.174706	0.122399	0.174706	0.174706	0.174706	0.444806	0.0846507	0.174706	0.0730808	0.122399	0.174706	0.174706	0.122399	0.174706	0.0529452	0.468241	0.710205	0.751693	0.441465	0.60268	0.773422	0.780884	0.174706	0.771983	0.767998	0.739107	0.722751	0.73287	0.601943	0.632671	0.722378	0.725992	0.691164	0.748328	0.658558	0.722052	0.738958	0.744878	0.710142	0.654757	0.586119	0.431358	0.793557	0.638687
0.698651	0.623967	0.787093	0.682287	0.594221	0.506309	0.174706	0.122399	0.174706	0.174706	0.174706	0.516362	0.0846507	0.174706	0.0730808	0.122399	0.174706	0.174706	0.122399	0.174706	0.0529452	0.48569	0.641388	0.713408	0.451976	0.504231	0.782944	0.739963	0.174706	0.583361	0.531171	0.694774	0.63493	0.641021	0.566784	0.565152	0.751614	0.544108	0.643304	0.75642	0.604924	0.762993	0.769761	0.768065	0.672159	0.698611	0.662469	0.543971	0.666967	0.711346
0.122399	0.0904824	0.10004	0.0904824	0.122399	0.122399	0.122399	0.10004	0.122399	0.122399	0.122399	0.122399	0.0839042	0.122399	0.0507219	0.10004	0.122399	0.122399	0.10004	0.122399	0.0305863	0.122399	0.122399	0.122399	0.122399	0.122399	0.10004	0.122399	0.122399	0.10004	0.10004	0.0413678	0.0529452	0.122399	0.122399	0.122399	0.122399	0.122399	0.122399	0.122399	0.122399	0.122399	0.122399	0.122399	0.00306082	0.0507219	0.10004	0.0529452	0.017079	0.122399
0.174706	0.10004	0.122399	0.10004	0.174706	0.174706	0.174706	0.122399	0.174706	0.174706	0.174706	0.174706	0.0846507	0.174706	0.0730808	0.122399	0.174706	0.174706	0.122399	0.174706	0.0529452	0.174706	0.174706	0.174706	0.174706	0.174706	0.122399	0.174706	0.174706	0.122399	0.122399	0.0936748	0.105252	0.174706	0.174706	0.174706	0.174706	0.174706	0.174706	0.174706	0.174706	0.174706	0.174706	0.174706	0.00714619	0.0730808	0.122399	0.105252	0.0394379	0.174706
0.174706	0.10004	0.122399	0.10004	0.174706	0.174706	0.174706	0.122399	0.174706	0.174706	0.174706	0.174706	0.0846507	0.174706	0.0730808	0.122399	0.174706	0.174706	0.122399	0.174706	0.0529452	0.174706	0.174706	0.174706	0.174706	0.174706	0.122399	0.174706	0.174706	0.122399	0.122399	0.0936748	0.105252	0.174706	0.174706	0.174706	0.174706	0.174706	0.174706	0.174706	0.174706	0.174706	0.174706	0.174706	0.00714619	0.0730808	0.122399	0.105252	0.0394379	0.174706
0.174706	0.10004	0.122399	0.10004	0.174706	0.174706	0.174706	0.122399	0.174706	0.174706	0.174706	0.174706	0.0846507	0.174706	0.0730808	0.122399	0.174706	0.174706	0.122399	0.174706	0.0529452	0.174706	0.174706	0.174706	0.174706	0.174706	0.122399	0.174706	0.174706	0.122399	0.122399	0.0936748	0.105252	0.174706	0.174706	0.174706	0.174706	0.174706	0.174706	0.174706	0.174706	0.174706	0.174706	0.174706	0.00714619	0.0730808	0.122399	0.105252	0.0394379	0.174706
0.174706	0.10004	0.122399	0.10004	0.174706	0.174706	0.174706	0.122399	0.174706	0.174706	0.174706	0.174706	0.0846507	0.174706	0.0730808	0.122399	0.174706	0.174706	0.122399	0.174706	0.0529452	0.174706	0.174706	0.174706	0.174706	0.174706	0.122399	0.174706	0.174706	0.122399	0.122399	0.0936748	0.105252	0.174706	0.174706	0.174706	0.174706	0.174706	0.174706	0.174706	0.174706	0.174706	0.174706	0.174706	0.00714619	0.0730808	0.122399	0.105252	0.0394379	0.174706
0.174706	0.10004	0.122399	0.10004	0.174706	0.174706	0.174706	0.122399	0.174706	0.174706	0.174706	0.174706	0.0846507	0.174706	0.0730808	0.122399	0.174706	0.174706	0.122399	0.174706	0.0529452	0.174706	0.174706	0.174706	0.174706	0.174706	0.122399	0.174706	0.174706	0.122399	0.122399	0.0936748	0.105252	0.174706	0.174706	0.174706	0.174706	0.174706	0.174706	0.174706	0.174706	0.174706	0.174706	0.174706	0.00714619	0.0730808	0.122399	0.105252	0.0394379	0.174706
0.487356	0.630469	0.605838	0.451746	0.242807	0.211135	0.174706	0.122399	0.174706	0.174706	0.174706	0.319976	0.0846507	0.174706	0.0730808	0.122399	0.174706	0.174706	0.122399	0.174706	0.0529452	0.287871	0.607306	0.503239	0.296798	0.530939	0.570529	0.599671	0.174706	0.535046	0.573688	0.507557	0.619033	0.599716	0.329937	0.496222	0.509251	0.556228	0.381686	0.51674	0.416088	0.377947	0.370259	0.563746	0.504478	0.430455	0.418537	0.319376	0.523545	0.433659
0.122399	0.0904824	0.10004	0.0904824	0.122399	0.122399	0.122399	0.10004	0.122399	0.122399	0.122399	0.122399	0.0839042	0.122399	0.0507219	0.10004	0.122399	0.122399	0.10004	0.122399	0.0305863	0.122399	0.122399	0.122399	0.122399	0.122399	0.10004	0.122399	0.122399	0.10004	0.10004	0.0413678	0.0529452	0.122399	0.122399	0.122399	0.122399	0.122399	0.122399	0.122399	0.122399	0.122399	0.122399	0.122399	0.00306082	0.0507219	0.10004	0.0529452	0.017079	0.122399
0.122399	0.0904824	0.10004	0.0904824	0.122399	0.122399	0.122399	0.10004	0.122399	0.122399	0.122399	0.122399	0.0839042	0.122399	0.0507219	0.10004	0.122399	0.122399	0.10004	0.122399	0.0305863	0.122399	0.122399	0.122399	0.122399	0.122399	0.10004	0.122399	0.122399	0.10004	0.10004	0.0413678	0.0529452	0.122399	0.122399	0.122399	0.122399	0.122399	0.122399	0.122399	0.122399	0.122399	0.122399	0.122399	0.00306082	0.0507219	0.10004	0.0529452	0.017079	0.122399
0.174706	0.10004	0.122399	0.10004	0.174706	0.174706	0.174706	0.122399	0.174706	0.174706	0.174706	0.174706	0.0846507	0.174706	0.0730808	0.122399	0.174706	0.174706	0.122399	0.174706	0.0529452	0.174706	0.174706	0.174706	0.174706	0.174706	0.122399	0.174706	0.174706	0.122399	0.122399	0.0936748	0.105252	0.174706	0.174706	0.174706	0.174706	0.174706	0.174706	0.174706	0.174706	0.174706	0.174706	0.174706	0.00714619	0.0730808	0.122399	0.105252	0.0394379	0.174706
0.174706	0.10004	0.122399	0.10004	0.174706	0.174706	0.174706	0.122399	0.174706	0.174706	0.174706	0.174706	0.0846507	0.174706	0.0730808	0.122399	0.174706	0.174706	0.122399	0.174706	0.0529452	0.174706	0.174706	0.174706	0.174706	0.174706	0.122399	0.174706	0.174706	0.122399	0.122399	0.0936748	0.105252	0.174706	0.174706	0.174706	0.174706	0.174706	0.174706	0.174706	0.174706	0.174706	0.174706	0.174706	0.00714619	0.0730808	0.122399	0.105252	0.0394379	0.174706
0.174706	0.10004	0.122399	0.10004	0.174706	0.174706	0.174706	0.122399	0.174706	0.174706	0.174706	0.174706	0.0846507	0.174706	0.0730808	0.122399	0.174706	0.174706	0.122399	0.174706	0.0529452	0.174706	0.174706	0.174706	0.174706	0.174706	0.122399	0.174706	0.174706	0.122399	0.122399	0.0936748	0.105252	0.174706	0.174706	0.174706	0.174706	0.174706	0.174706	0.174706	0.174706	0.174706	0.174706	0.174706	0.00714619	0.0730808	0.122399	0.105252	0.0394379	0.174706
0.174706	0.10004	0.122399	0.10004	0.174706	0.174706	0.174706	0.122399	0.174706	0.174706	0.174706	0.174706	0.0846507	0.174706	0.0730808	0.122399	0.174706	0.174706	0.122399	0.174706	0.0529452	0.174706	0.174706	0.174706	0.174706	0.174706	0.122399	0.174706	0.174706	0.122399	0.122399	0.0936748	0.105252	0.174706	0.174706	0.174706	0.174706	0.174706	0.174706	0.174706	0.174706	0.174706	0.174706	0.174706	0.00714619	0.0730808	0.122399	0.105252	0.0394379	0.174706
0.174706	0.10004	0.122399	0.10004	0.174706	0.174706	0.174706	0.122399	0.174706	0.174706	0.174706	0.174706	0.0846507	0.174706	0.0730808	0.122399	0.174706	0.174706	0.122399	0.174706	0.0529452	0.174706	0.174706	0.174706	0.174706	0.174706	0.122399	0.174706	0.174706	0.122399	0.122399	0.0936748	0.105252	0.174706	0.174706	0.174706	0.174706	0.174706	0.591359	0.591359	0.591359	0.591359	0.174706	0.174706	0.00719982	0.0730808	0.122399	0.105252	0.0394379	0.174706
0.174706	0.10004	0.122399	0.10004	0.174706	0.174706	0.174706	0.122399	0.174706	0.174706	0.174706	0.174706	0.0846507	0.174706	0.0730808	0.122399	0.174706	0.174706	0.122399	0.174706	0.0529452	0.174706	0.174706	0.174706	0.174706	0.174706	0.122399	0.174706	0.174706	0.122399	0.122399	0.0936748	0.105252	0.174706	0.174706	0.174706	0.174706	0.174706	0.591359	0.591359	0.591359	0.591359	0.174706	0.174706	0.00719982	0.0730808	0.122399	0.105252	0.0394379	0.174706
0.174706	0.10004	0.122399	0.10004	0.174706	0.174706	0.174706	0.122399	0.174706	0.174706	0.174706	0.174706	0.0846507	0.174706	0.0730808	0.122399	0.174706	0.174706	0.122399	0.174706	0.0529452	0.174706	0.174706	0.174706	0.174706	0.174706	0.122399	0.174706	0.174706	0.122399	0.122399	0.0936748	0.105252	0.174706	0.174706	0.174706	0.174706	0.174706	0.591359	0.591359	0.591359	0.591359	0.174706	0.174706	0.00719982	0.0730808	0.122399	0.105252	0.0394379	0.174706
0.10004	0.086397	0.0904824	0.086397	0.10004	0.10004	0.10004	0.0904824	0.10004	0.10004	0.10004	0.10004	0.0835851	0.10004	0.0411645	0.0904824	0.10004	0.10004	0.0904824	0.10004	0.0210289	0.10004	0.10004	0.10004	0.10004	0.10004	0.0904824	0.10004	0.10004	0.0904824	0.0904824	0.0190088	0.0305863	0.10004	0.10004	0.10004	0.10004	0.10004	0.516693	0.516693	0.516693	0.516693	0.10004	0.10004	0.00136813	0.0411645	0.0904824	0.0305863	0.00752152	0.10004
0.886896	0.693082	0.890998	0.796709	0.623088	0.470225	0.174706	0.122399	0.174706	0.174706	0.174706	0.418748	0.0846507	0.174706	0.0730808	0.122399	0.174706	0.174706	0.122399	0.174706	0.0529452	0.378205	0.693175	0.817646	0.389464	0.511124	0.839305	0.892649	0.174706	0.687737	0.642242	0.82144	0.7492	0.664578	0.782326	0.756414	0.818555	0.56987	0.64004	0.862896	0.791926	0.815046	0.817507	0.918733	0.884692	0.836053	0.784916	0.680006	0.620406	0.86428
0.733922	0.59986	0.794528	0.707627	0.670943	0.439527	0.0846507	0.0839042	0.0846507	0.0846507	0.0846507	0.401574	0.0833655	0.0846507	0.0345863	0.0839042	0.0846507	0.0846507	0.0839042	0.0846507	0.0144507	0.573207	0.760712	0.793791	0.582095	0.586861	0.736336	0.789349	0.0846507	0.75666	0.736318	0.760617	0.700105	0.705446	0.617103	0.633391	0.703125	0.612188	0.757973	0.733967	0.643955	0.729888	0.764616	0.754238	0.713993	0.745917	0.709507	0.511591	0.743198	0.659927
0.815794	0.656251	0.861729	0.81201	0.826753	0.558422	0.122399	0.10004	0.122399	0.122399	0.122399	0.616853	0.0839042	0.122399	0.0507219	0.10004	0.122399	0.122399	0.10004	0.122399	0.0305863	0.703129	0.793063	0.708707	0.478922	0.586472	0.785341	0.884362	0.122399	0.695773	0.659561	0.789875	0.650743	0.657448	0.757004	0.745216	0.690963	0.556385	0.796564	0.853931	0.720346	0.777491	0.91666	0.763075	0.785232	0.834482	0.76296	0.616283	0.767503	0.767284
0.808716	0.717995	0.809948	0.814383	0.816664	0.505668	0.10004	0.0904824	0.10004	0.10004	0.10004	0.586279	0.0835851	0.10004	0.0411645	0.0904824	0.10004	0.10004	0.0904824	0.10004	0.0210289	0.671372	0.730818	0.674765	0.424244	0.581326	0.739793	0.833431	0.10004	0.648237	0.61499	0.755209	0.552964	0.56947	0.768495	0.740495	0.598623	0.467936	0.776828	0.791432	0.694277	0.687362	0.825385	0.737241	0.765431	0.772316	0.735906	0.565314	0.700637	0.696591
0.86763	0.694516	0.772878	0.807412	0.702756	0.466936	0.10004	0.0904824	0.10004	0.10004	0.10004	0.429763	0.0835851	0.10004	0.0411645	0.0904824	0.10004	0.10004	0.0904824	0.10004	0.0210289	0.523031	0.722884	0.793034	0.441039	0.577807	0.799404	0.879652	0.10004	0.585732	0.58182	0.825019	0.692667	0.678727	0.793196	0.766111	0.672724	0.556465	0.715493	0.825885	0.783214	0.775262	0.849771	0.771618	0.840131	0.876266	0.838733	0.659155	0.604413	0.82636
0.604851	0.465114	0.653905	0.586294	0.768796	0.470992	0.174706	0.122399	0.174706	0.174706	0.174706	0.686232	0.0846507	0.174706	0.0730808	0.122399	0.174706	0.174706	0.122399	0.174706	0.0529452	0.745447	0.627952	0.526035	0.556953	0.6077	0.608256	0.680866	0.174706	0.608389	0.62083	0.585519	0.404812	0.480303	0.5631	0.563174	0.484115	0.469659	0.716667	0.637578	0.518073	0.614158	0.76705	0.521453	0.536704	0.611544	0.564349	0.407422	0.761352	0.502378
0.830754	0.622751	0.811011	0.735194	0.683973	0.434515	0.174706	0.122399	0.174706	0.174706	0.174706	0.55469	0.0846507	0.174706	0.0730808	0.122399	0.174706	0.174706	0.122399	0.174706	0.0529452	0.616881	0.790036	0.819847	0.545769	0.654537	0.818029	0.845677	0.174706	0.621913	0.612583	0.783827	0.731894	0.685176	0.665594	0.725831	0.727175	0.666071	0.717649	0.832656	0.727916	0.758872	0.849951	0.743021	0.75599	0.767415	0.714277	0.61023	0.683469	0.800318
0.837321	0.752865	0.851873	0.812704	0.701736	0.565266	0.174706	0.122399	0.174706	0.174706	0.174706	0.53467	0.0846507	0.174706	0.0730808	0.122399	0.174706	0.174706	0.122399	0.174706	0.0529452	0.525821	0.793457	0.825267	0.440029	0.62679	0.762959	0.89669	0.174706	0.806667	0.811626	0.870933	0.829155	0.771861	0.68958	0.701366	0.773057	0.727911	0.789385	0.840508	0.759224	0.703905	0.811497	0.855916	0.821712	0.789421	0.694716	0.577664	0.813946	0.752581
0.904953	0.717927	0.912467	0.841312	0.733259	0.456949	0.174706	0.122399	0.174706	0.174706	0.174706	0.454867	0.0846507	0.174706	0.0730808	0.122399	0.174706	0.174706	0.122399	0.174706	0.0529452	0.497372	0.735226	0.81868	0.383319	0.511953	0.826136	0.880805	0.174706	0.721671	0.663716	0.860717	0.708297	0.743675	0.862813	0.859531	0.721485	0.678821	0.779048	0.976683	0.915964	0.831319	0.887168	0.866957	0.90351	0.815087	0.732133	0.70019	0.725177	0.951093
0.203121	0.463349	0.403235	0.356332	0.220551	0.190643	0.174706	0.122399	0.174706	0.174706	0.174706	0.366577	0.0846507	0.174706	0.0730808	0.122399	0.174706	0.174706	0.122399	0.174706	0.0529452	0.401359	0.307548	0.194729	0.270656	0.315414	0.206975	0.428431	0.174706	0.364594	0.399681	0.353783	0.389698	0.39224	0.151534	0.111311	0.370254	0.250793	0.273385	0.287992	0.164023	0.136413	0.299588	0.362353	0.309396	0.357432	0.336346	0.162507	0.404725	0.227185
0.864476	0.721114	0.851412	0.863722	0.814433	0.559798	0.174706	0.122399	0.174706	0.174706	0.174706	0.474478	0.0846507	0.174706	0.0730808	0.122399	0.174706	0.174706	0.122399	0.174706	0.0529452	0.564806	0.789323	0.804842	0.402373	0.533356	0.764966	0.890516	0.174706	0.795903	0.787384	0.852835	0.761533	0.75339	0.829264	0.789546	0.707753	0.713366	0.869267	0.91411	0.844455	0.784064	0.906212	0.778285	0.851762	0.823081	0.690388	0.674445	0.850744	0.810762
0.862364	0.777928	0.882239	0.841409	0.710818	0.496391	0.174706	0.122399	0.174706	0.174706	0.174706	0.488634	0.0846507	0.174706	0.0730808	0.122399	0.174706	0.174706	0.122399	0.174706	0.0529452	0.492879	0.728284	0.763495	0.349177	0.556032	0.771332	0.858778	0.174706	0.610809	0.568743	0.833871	0.653996	0.659411	0.794845	0.745807	0.673033	0.462617	0.799529	0.848096	0.762279	0.774932	0.820676	0.863596	0.843264	0.840033	0.826247	0.604744	0.637197	0.830802
0.814241	0.595669	0.834503	0.701814	0.71856	0.457642	0.174706	0.122399	0.174706	0.174706	0.174706	0.407318	0.0846507	0.174706	0.0730808	0.122399	0.174706	0.174706	0.122399	0.174706	0.0529452	0.512173	0.745489	0.773646	0.444774	0.541371	0.768925	0.81689	0.174706	0.756591	0.763831	0.757696	0.65707	0.700576	0.782852	0.777316	0.651707	0.683424	0.768719	0.81551	0.777865	0.743129	0.789788	0.747917	0.789469	0.75663	0.669974	0.53774	0.771962	0.719429
0.909185	0.662954	0.871986	0.792144	0.732984	0.393716	0.0904824	0.086397	0.0904824	0.0904824	0.0904824	0.376702	0.0834487	0.0904824	0.0370791	0.086397	0.0904824	0.0904824	0.086397	0.0904824	0.0169435	0.448104	0.693984	0.839885	0.35621	0.47804	0.802133	0.905875	0.0904824	0.742637	0.709008	0.864402	0.75371	0.78341	0.909832	0.845758	0.689573	0.673258	0.72196	0.920313	0.923024	0.798273	0.833017	0.89258	0.993454	0.827131	0.726512	0.680562	0.706877	0.899353
0.711977	0.550166	0.686873	0.664058	0.582443	0.415152	0.122399	0.10004	0.122399	0.122399	0.122399	0.197876	0.0839042	0.122399	0.0507219	0.10004	0.122399	0.122399	0.10004	0.122399	0.0305863	0.313183	0.587022	0.681537	0.291024	0.319533	0.603158	0.742445	0.122399	0.789553	0.789986	0.729784	0.785158	0.713814	0.675282	0.641526	0.570182	0.827974	0.543461	0.721277	0.747837	0.6144	0.619457	0.683536	0.744285	0.639708	0.456946	0.54818	0.672147	0.616943
0.828212	0.558313	0.710831	0.759089	0.631569	0.397487	0.174706	0.122399	0.174706	0.174706	0.174706	0.324143	0.0846507	0.174706	0.0730808	0.122399	0.174706	0.174706	0.122399	0.174706	0.0529452	0.404665	0.643709	0.70112	0.40389	0.360836	0.68732	0.771608	0.174706	0.56116	0.536383	0.763588	0.600735	0.548109	0.821536	0.732932	0.565254	0.561396	0.611793	0.797077	0.838776	0.720141	0.760309	0.695886	0.795972	0.801907	0.716954	0.616967	0.488283	0.817653
0.90672	0.684884	0.881253	0.79712	0.71474	0.392764	0.0904824	0.086397	0.0904824	0.0904824	0.0904824	0.375187	0.0834487	0.0904824	0.0370791	0.086397	0.0904824	0.0904824	0.086397	0.0904824	0.0169435	0.437598	0.693236	0.839886	0.348904	0.469736	0.807364	0.909202	0.0904824	0.721791	0.685248	0.858587	0.748718	0.781659	0.896906	0.841127	0.697429	0.663459	0.711584	0.915375	0.912856	0.798551	0.817971	0.906745	1	0.820716	0.725572	0.676847	0.689549	0.895568
0.533519	0.454035	0.638611	0.520749	0.718252	0.386441	0.174706	0.122399	0.174706	0.174706	0.174706	0.641242	0.0846507	0.174706	0.0730808	0.122399	0.174706	0.174706	0.122399	0.174706	0.0529452	0.723585	0.694332	0.504002	0.523224	0.630254	0.632684	0.689522	0.174706	0.626485	0.651204	0.565562	0.451843	0.602925	0.486724	0.508716	0.53505	0.481456	0.724269	0.604392	0.452215	0.551936	0.708672	0.503146	0.522222	0.575487	0.544959	0.364332	0.800781	0.445439
0.702932	0.634022	0.773983	0.64861	0.612841	0.364149	0.174706	0.122399	0.174706	0.174706	0.174706	0.394861	0.0846507	0.174706	0.0730808	0.122399	0.174706	0.174706	0.122399	0.174706	0.0529452	0.478512	0.654282	0.762711	0.406326	0.59038	0.661972	0.763784	0.174706	0.765018	0.731568	0.728138	0.653319	0.691167	0.568193	0.618886	0.688158	0.606873	0.654676	0.719137	0.644504	0.650041	0.665292	0.867811	0.78475	0.643105	0.627895	0.418067	0.727743	0.628845
0.894595	0.793276	0.922477	0.862271	0.66675	0.526605	0.174706	0.122399	0.174706	0.174706	0.174706	0.391516	0.0846507	0.174706	0.0730808	0.122399	0.174706	0.174706	0.122399	0.174706	0.0529452	0.424614	0.78556	0.836856	0.394836	0.516444	0.840613	0.895248	0.174706	0.740312	0.689615	0.887844	0.82747	0.768403	0.780066	0.783898	0.776595	0.695846	0.751623	0.924028	0.852673	0.814646	0.812877	0.950643	0.897581	0.821481	0.739025	0.66151	0.722259	0.877537
0.762501	0.613543	0.721659	0.63438	0.575324	0.30609	0.174706	0.122399	0.174706	0.174706	0.174706	0.396608	0.0846507	0.174706	0.0730808	0.122399	0.174706	0.174706	0.122399	0.174706	0.0529452	0.41442	0.634876	0.832418	0.351076	0.613123	0.801673	0.786555	0.174706	0.73972	0.733928	0.809494	0.705613	0.766585	0.694229	0.634019	0.640373	0.757042	0.670126	0.774037	0.737968	0.696045	0.76513	0.684045	0.756346	0.757118	0.690467	0.552923	0.722801	0.683128
0.755867	0.633603	0.767424	0.696913	0.565	0.437514	0.174706	0.122399	0.174706	0.174706	0.174706	0.312882	0.0846507	0.174706	0.0730808	0.122399	0.174706	0.174706	0.122399	0.174706	0.0529452	0.352637	0.680164	0.732707	0.300907	0.456872	0.726223	0.813729	0.174706	0.863205	0.872766	0.80188	0.882818	0.800158	0.690782	0.628336	0.678243	0.830011	0.613551	0.804195	0.768548	0.692137	0.709568	0.752179	0.775652	0.703563	0.543869	0.593993	0.788386	0.684886
0.879457	0.74875	0.875366	0.871911	0.759007	0.502427	0.122399	0.10004	0.122399	0.122399	0.122399	0.364528	0.0839042	0.122399	0.0507219	0.10004	0.122399	0.122399	0.10004	0.122399	0.0305863	0.491529	0.756078	0.774501	0.396606	0.452809	0.769341	0.867609	0.122399	0.801428	0.739204	0.853192	0.776846	0.766534	0.869952	0.832169	0.693928	0.752112	0.777697	0.941284	0.906387	0.789939	0.839806	0.817484	0.886838	0.808995	0.67637	0.704469	0.767607	0.864996
0.850681	0.567487	0.78171	0.675671	0.598825	0.472112	0.174706	0.122399	0.174706	0.174706	0.174706	0.282002	0.0846507	0.174706	0.0730808	0.122399	0.174706	0.174706	0.122399	0.174706	0.0529452	0.359928	0.663469	0.767702	0.356728	0.373425	0.742039	0.811351	0.174706	0.684293	0.647095	0.768531	0.641676	0.630631	0.717695	0.712546	0.770239	0.563815	0.61366	0.791589	0.744002	0.750648	0.752245	0.868329	0.828064	0.771991	0.726265	0.692634	0.584959	0.790701
0.839999	0.617799	0.815298	0.72489	0.63573	0.425294	0.122399	0.10004	0.122399	0.122399	0.122399	0.299073	0.0839042	0.122399	0.0507219	0.10004	0.122399	0.122399	0.10004	0.122399	0.0305863	0.442859	0.740085	0.822038	0.453146	0.455184	0.781155	0.84991	0.122399	0.799549	0.781449	0.793838	0.806799	0.780748	0.756565	0.773331	0.676451	0.824947	0.635069	0.851901	0.83186	0.7184	0.748853	0.809267	0.866101	0.727501	0.592788	0.623894	0.735268	0.760009
0.831121	0.603118	0.806532	0.704775	0.573301	0.404924	0.174706	0.122399	0.174706	0.174706	0.174706	0.479355	0.0846507	0.174706	0.0730808	0.122399	0.174706	0.174706	0.122399	0.174706	0.0529452	0.448216	0.611665	0.742729	0.343866	0.481519	0.805353	0.811643	0.174706	0.484866	0.447693	0.727272	0.63818	0.587363	0.782772	0.739163	0.678809	0.489049	0.540907	0.814418	0.75794	0.754335	0.769988	0.77454	0.818801	0.794931	0.734463	0.64385	0.493765	0.860409
0.850325	0.600036	0.803261	0.783884	0.765425	0.409756	0.174706	0.122399	0.174706	0.174706	0.174706	0.307837	0.0846507	0.174706	0.0730808	0.122399	0.174706	0.174706	0.122399	0.174706	0.0529452	0.426988	0.635406	0.745931	0.289101	0.354538	0.736015	0.831643	0.174706	0.760457	0.702038	0.808285	0.67345	0.738348	0.937824	0.816367	0.594428	0.651269	0.732574	0.893451	0.90055	0.774872	0.81744	0.747227	0.900721	0.795058	0.65004	0.723541	0.723428	0.829056
0.878562	0.669582	0.841955	0.780875	0.621779	0.449709	0.174706	0.122399	0.174706	0.174706	0.174706	0.31361	0.0846507	0.174706	0.0730808	0.122399	0.174706	0.174706	0.122399	0.174706	0.0529452	0.350451	0.683031	0.85535	0.361872	0.442798	0.799863	0.856999	0.174706	0.722261	0.68431	0.860509	0.84225	0.816819	0.788855	0.77063	0.742505	0.780359	0.68478	0.913034	0.897911	0.772545	0.784506	0.868864	0.88961	0.796319	0.678716	0.701958	0.690984	0.885389
0.819011	0.675705	0.792473	0.728967	0.702755	0.428745	0.122399	0.583347	0.122399	0.122399	0.122399	0.358071	0.0839042	0.122399	0.0507219	0.10004	0.122399	0.122399	0.10004	0.122399	0.0305863	0.464158	0.649906	0.722029	0.320946	0.510421	0.685512	0.804592	0.122399	0.729551	0.717919	0.742613	0.625542	0.611161	0.79537	0.734061	0.669441	0.557387	0.699831	0.789363	0.749131	0.72625	0.753887	0.752406	0.811124	0.749645	0.685566	0.6183	0.672148	0.718508
0.658118	0.562047	0.678354	0.597669	0.680058	0.455676	0.174706	0.122399	0.174706	0.174706	0.174706	0.499813	0.0846507	0.174706	0.0730808	0.122399	0.174706	0.174706	0.122399	0.174706	0.0529452	0.647255	0.64646	0.584979	0.516822	0.563913	0.622818	0.733475	0.174706	0.701706	0.736391	0.683327	0.649396	0.59513	0.538428	0.559594	0.590349	0.696264	0.657495	0.648303	0.564268	0.531921	0.703338	0.635167	0.643882	0.634698	0.558129	0.47711	0.754756	0.517916
0.774133	0.633276	0.77791	0.741524	0.816215	0.541003	0.174706	0.122399	0.174706	0.174706	0.174706	0.544932	0.0846507	0.174706	0.0730808	0.122399	0.174706	0.174706	0.122399	0.174706	0.0529452	0.717799	0.720328	0.63231	0.514408	0.526383	0.759704	0.813015	0.174706	0.676738	0.66633	0.736066	0.582534	0.631113	0.749959	0.687436	0.593147	0.539148	0.773794	0.776999	0.681145	0.698587	0.85273	0.672046	0.728674	0.808041	0.741889	0.556058	0.773342	0.65161
0.866788	0.715212	0.838846	0.834951	0.818791	0.502036	0.122399	0.10004	0.122399	0.122399	0.122399	0.409477	0.0839042	0.122399	0.0507219	0.10004	0.122399	0.122399	0.10004	0.122399	0.0305863	0.532146	0.775496	0.76606	0.37194	0.529998	0.717269	0.882788	0.122399	0.719252	0.696744	0.837127	0.712643	0.720453	0.83918	0.830517	0.591153	0.581518	0.794706	0.847907	0.818417	0.770007	0.812202	0.861241	0.910939	0.82722	0.75101	0.576245	0.702683	0.794328
0.845081	0.702435	0.791076	0.852299	0.687903	0.463615	0.174706	0.122399	0.174706	0.174706	0.174706	0.297491	0.0846507	0.174706	0.0730808	0.122399	0.174706	0.174706	0.122399	0.174706	0.0529452	0.397476	0.67547	0.758859	0.339209	0.423242	0.683185	0.820915	0.174706	0.627833	0.588766	0.895338	0.778783	0.70242	0.804396	0.710523	0.591855	0.678897	0.761082	0.844592	0.857146	0.74125	0.767448	0.803276	0.850314	0.806069	0.70912	0.670333	0.600082	0.831426
0.815111	0.659295	0.828169	0.786083	0.725989	0.588662	0.174706	0.122399	0.174706	0.174706	0.174706	0.531429	0.0846507	0.174706	0.0730808	0.122399	0.174706	0.174706	0.122399	0.174706	0.0529452	0.55564	0.718028	0.767764	0.432252	0.554955	0.819947	0.843141	0.174706	0.733156	0.715155	0.756216	0.654805	0.625232	0.733311	0.690003	0.73031	0.546735	0.743029	0.801221	0.711057	0.782794	0.857608	0.781754	0.755835	0.828906	0.782511	0.565176	0.730227	0.714574
0.710547	0.640821	0.777736	0.611206	0.465651	0.310526	0.174706	0.122399	0.174706	0.174706	0.174706	0.377806	0.0846507	0.174706	0.0730808	0.122399	0.174706	0.174706	0.122399	0.174706	0.0529452	0.32317	0.680332	0.69285	0.251404	0.504119	0.697474	0.74842	0.174706	0.639052	0.560169	0.691094	0.583283	0.609502	0.59989	0.604201	0.706313	0.446307	0.573344	0.705892	0.61298	0.68792	0.609317	0.835423	0.73429	0.614394	0.635476	0.503632	0.565487	0.679879
0.796602	0.715398	0.821619	0.752249	0.682566	0.503885	0.122399	0.10004	0.122399	0.122399	0.122399	0.438943	0.0839042	0.122399	0.0507219	0.10004	0.122399	0.122399	0.10004	0.122399	0.0305863	0.552233	0.778027	0.803005	0.428705	0.650744	0.819246	0.865918	0.122399	0.82644	0.812524	0.817886	0.815242	0.853133	0.687814	0.715772	0.739495	0.784828	0.764098	0.852672	0.745902	0.776718	0.815781	0.789075	0.783474	0.770592	0.686512	0.645077	0.882197	0.738858
0.757626	0.670635	0.75326	0.735981	0.532744	0.399657	0.174706	0.122399	0.174706	0.174706	0.174706	0.374391	0.0846507	0.174706	0.0730808	0.122399	0.174706	0.174706	0.122399	0.174706	0.0529452	0.381547	0.640718	0.781375	0.355163	0.459004	0.726828	0.818574	0.174706	0.772246	0.74874	0.836338	0.836063	0.746141	0.656172	0.601206	0.67832	0.766978	0.56851	0.778258	0.747956	0.656767	0.710305	0.804286	0.807939	0.73459	0.625867	0.529381	0.669268	0.721994
0.628983	0.653521	0.736786	0.709482	0.623909	0.57233	0.174706	0.122399	0.174706	0.174706	0.174706	0.452603	0.0846507	0.174706	0.0730808	0.122399	0.174706	0.174706	0.122399	0.174706	0.0529452	0.519517	0.739818	0.661106	0.469886	0.483517	0.563884	0.74681	0.174706	0.77949	0.762411	0.716518	0.744827	0.70525	0.473533	0.510797	0.691441	0.674618	0.713693	0.685726	0.561897	0.597071	0.674701	0.731254	0.658475	0.637325	0.525773	0.442173	0.778204	0.565036
[truncated: 483 more columns]
